# Supplementary material for: Inherited and De Novo Variation in Lithuanian Genomes: Introduction to the Analysis of the Generational Shift
Source: Genes (Basel). 2022 Mar 23;13(4):569. doi: 10.3390/genes13040569 (PMC9028680; doi:10.3390/genes13040569)
Supplement: Supplementary file 1 [file genes-13-00569-s001.zip]

Archive with 2 entries (2 files):
- Suppl Figures-genes.pdf
- Supplementary_Tables.xlsx
