# Supplementary material for: Inherited and De Novo Variation in Lithuanian Genomes: Introduction to the Analysis of the Generational Shift
Source: Genes (Basel). 2022 Mar 23;13(4):569. doi: 10.3390/genes13040569 (PMC9028680; doi:10.3390/genes13040569)
Supplement: Supplementary file 1 [file genes-13-00569-s001.zip › Supplementary_Tables.xlsx]

## Sheet: Table_S1
Table S1. Statistics of mapped reads (DNA)
NEWBORNS							PARENTS
Sample ID	Number of mapped reads (in million)	Proportion of sequenced reads (in %)	PCR duplicates (in %)	Median insert size	Average coverage			Sample ID	Number of mapped reads (in million)	Proportion of sequenced reads (in %)	PCR duplicates (in %)	Median insert size	Average coverage
S3420Nr18	793.683	94.81	5.57	368	37.78			S3420Nr16	725.723	94.86	5.04	376	34.86
S3420Nr21	747.262	94.89	5.13	380	35.79			S3420Nr17	784.596	95.14	4.96	388	37.6
S3420Nr24	613.532	94.72	4.11	376	29.67			S3420Nr19	708.613	95.04	4.81	377	34.18
S3420Nr27	1002.75	94.81	4.99	385	48.08			S3420Nr20	1017.45	95.18	5.81	381	48.47
S3420Nr30	821.742	94.88	4.52	381	39.55			S3420Nr22	1021.04	94.88	4.04	402	49.59
S3420Nr33	820.275	94.52	5.25	342	39.18			S3420Nr23	561.844	94.78	4.04	364	27.18
S3420Nr36	910.837	94.82	5.84	368	43.26			S3420Nr25	723.218	95.13	4.44	362	34.97
S3420Nr39	905.711	95.17	5.38	334	43.27			S3420Nr26	757.202	95.08	5.23	368	36.19
S3420Nr42	828.701	94.88	5.67	335	39.4			S3420Nr28	778.173	94.83	4.58	368	37.57
S3420Nr45	1147.55	94.74	5.56	344	54.65			S3420Nr29	700.002	95.05	4.68	376	33.65
S3420Nr48	774.83	94.81	5.57	346	37			S3420Nr31	815.425	94.87	5.28	365	39.11
S3420Nr51	716.1	95.15	5.04	333	34.32			S3420Nr32	672.548	95	4.76	356	32.35
S3420Nr54	744.683	95.21	5.9	336	35.46			S3420Nr34	1218.67	95.3	5.95	354	58
S3420Nr57	784.823	95.14	5.48	333	37.42			S3420Nr35	707.064	94.58	5.35	350	33.74
S3420Nr60	633.579	94.75	4.86	333	30.42			S3420Nr37	853.663	94.9	5.29	362	40.93
S3420Nr63	752.69	95.08	5.65	352	35.68			S3420Nr38	640.639	95.23	4.85	341	30.76
S3420Nr66	579.777	94.61	5.04	351	27.66			S3420Nr40	832.014	95.19	5.19	336	39.92
S3420Nr69	640.565	94.83	5.99	353	30.25			S3420Nr41	710.944	94.93	5.3	333	33.96
S3420Nr72	632.8	94.97	4.95	350	30.33			S3420Nr43	754.637	95.23	5.13	333	36.27
S3420Nr75	1307.43	94.88	6.75	366	61.38			S3420Nr44	705.692	94.96	5.04	348	33.79
S3420Nr78	726.361	94.68	5.6	347	34.44			S3420Nr46	681.762	95.28	5.33	341	32.67
S3420Nr81	762.085	95.2	5.69	356	36.21			S3420Nr47	662.951	94.62	4.84	337	31.81
S3420Nr84	690.003	94.97	4.7	365	33.14			S3420Nr49	784.911	95.39	5.3	350	37.66
S3420Nr87	833.709	94.82	5.43	346	39.65			S3420Nr50	881.884	94.76	6.5	339	41.57
S3420Nr90	695.28	94.66	5.46	345	33.04			S3420Nr52	828.905	95.06	5.83	361	39.5
								S3420Nr53	716.128	94.87	4.87	344	34.38
								S3420Nr55	701.477	95.04	4.83	333	33.81
								S3420Nr56	790.769	94.94	5.98	346	37.48
								S3420Nr58	738.301	95.05	4.96	343	35.52
								S3420Nr59	723.523	94.86	5.26	340	34.62
								S3420Nr61	733.875	95.16	5.99	353	34.75
								S3420Nr62	625.363	94.57	5.15	327	29.81
								S3420Nr64	569.174	95.1	4.92	343	27.3
								S3420Nr65	618.075	79.42	7.38	251	27.1
								S3420Nr67	789.307	94.98	5.24	348	37.72
								S3420Nr68	615.438	94.46	5.31	381	29.26
								S3420Nr70	627.876	94.88	5.08	350	30.07
								S3420Nr71	563.45	94.43	5.09	345	26.88
								S3420Nr73	748.051	95.15	5.43	355	35.65
								S3420Nr74	628.31	94.84	5.18	366	29.96
								S3420Nr76	598.859	95.16	5.15	371	28.64
								S3420Nr77	667.611	94.6	5.37	359	31.76
								S3420Nr79	926.265	95.25	5.24	359	44.3
								S3420Nr80	873.851	94.9	5.53	352	41.47
								S3420Nr82	616.223	95.03	4.91	352	29.57
								S3420Nr83	808.783	94.6	5.44	364	38.38
								S3420Nr85	764.599	94.63	6.22	374	36.13
								S3420Nr86	814.198	94.97	5.73	360	38.55
								S3420Nr88	727.762	94.92	5.23	341	34.78
								S3420Nr89	609.478	94.9	6.04	354	28.76

## Sheet: Table_S2
Table S2. Number of identified variants (passing QC filter)
NEWBORNS								PARENTS
Sample ID	Number of small variants	Number of deletions (>49bp)	Number of insertions (>49bp)	Number of duplications (>49bp)	Number of CNVs	Number of ROH		Sample ID	Number of small variants	Number of deleltions (>49bp)	Number of insertions (>49bp)	Number of duplications (>49bp)	Number of CNVs	Number of ROH
S3420Nr16	4739428	4323	4712	317	129	1		S3420Nr18	4716923	4448	4886	367	125	0
S3420Nr17	4724194	4408	4952	365	126	1		S3420Nr21	4685484	4304	4828	357	140	0
S3420Nr19	4713672	4249	4633	342	111	4		S3420Nr24	4679235	4010	4320	345	135	1
S3420Nr20	4717568	4819	5403	402	127	0		S3420Nr27	4691823	4700	5299	384	149	1
S3420Nr22	4726337	4692	5285	388	130	1		S3420Nr30	4678362	4411	4951	376	128	1
S3420Nr23	4689743	3948	4132	338	135	3		S3420Nr33	4709439	4242	4840	363	138	1
S3420Nr25	4743721	4317	4801	378	125	0		S3420Nr36	4694030	4536	4899	346	141	0
S3420Nr26	4667244	4273	4787	361	144	1		S3420Nr39	4692234	4469	4841	373	138	2
S3420Nr28	4727057	4327	4770	372	126	1		S3420Nr42	4693610	4305	4751	361	133	0
S3420Nr29	4673936	4163	4548	326	130	2		S3420Nr45	4663685	4667	5317	398	130	1
S3420Nr31	4737314	4360	4832	350	138	1		S3420Nr48	4724564	4212	4544	335	138	1
S3420Nr32	4686925	4067	4466	340	136	1		S3420Nr51	4675309	4004	4410	325	130	1
S3420Nr34	4724335	4810	5576	395	144	1		S3420Nr54	4719735	4047	4485	334	130	1
S3420Nr35	4684168	4116	4444	322	138	1		S3420Nr57	4676294	4200	4568	362	153	4
S3420Nr37	4728795	4469	4913	407	128	2		S3420Nr60	4696412	3931	4090	312	139	1
S3420Nr38	4658536	3998	4159	302	125	3		S3420Nr63	4686691	4177	4721	351	145	2
S3420Nr40	4752532	4327	4813	354	141	0		S3420Nr66	4667763	3869	4190	306	128	0
S3420Nr41	4678395	4036	4428	327	140	0		S3420Nr69	4672327	3906	4370	321	125	3
S3420Nr43	4710552	4142	4513	320	130	2		S3420Nr72	4725475	3952	4383	355	140	0
S3420Nr44	4663353	4052	4404	333	136	0		S3420Nr75	4757514	5004	5999	468	133	0
S3420Nr46	4692218	4004	4260	321	139	1		S3420Nr78	4681693	4218	4740	365	133	1
S3420Nr47	4664730	3901	4224	333	144	1		S3420Nr81	4724717	4286	4873	381	133	1
S3420Nr49	4712940	4284	4688	368	142	0		S3420Nr84	4696904	4197	4637	355	126	1
S3420Nr50	4685412	4214	4881	365	138	1		S3420Nr87	4688520	4379	4984	379	123	2
S3420Nr52	4701046	4334	4834	369	138	0		S3420Nr90	4706914	4061	4590	347	134	1
S3420Nr53	4688843	4047	4434	336	132	1
S3420Nr55	4719677	3958	4355	338	145	1
S3420Nr56	4718566	4237	4677	331	144	1
S3420Nr58	4730269	4060	4516	338	136	1
S3420Nr59	4666612	4108	4458	351	127	2
S3420Nr61	4721265	4158	4796	346	138	0
S3420Nr62	4682897	3817	4156	334	143	0
S3420Nr64	4728177	3871	4163	324	126	1
S3420Nr65	4572907	1841	2178	150	2158	0
S3420Nr67	4748865	4297	4952	365	144	2
S3420Nr68	4673084	4062	4377	331	132	0
S3420Nr70	4716291	3947	4511	348	143	0
S3420Nr71	4693653	3743	4081	291	131	0
S3420Nr73	4737792	4271	4829	352	131	3
S3420Nr74	4713159	4052	4447	337	151	0
S3420Nr76	4714479	3998	4436	309	116	0
S3420Nr77	4713308	4204	4538	356	144	1
S3420Nr79	4728514	4606	5301	415	133	2
S3420Nr80	4677655	4364	5035	394	117	2
S3420Nr82	4704456	4001	4372	316	145	1
S3420Nr83	4702007	4388	5010	380	125	0
S3420Nr85	4723946	4272	4854	356	125	1
S3420Nr86	4724220	4476	5084	371	117	0
S3420Nr88	4691405	4137	4714	332	129	1
S3420Nr89	4708621	4008	4349	347	127	0

## Sheet: Table_S3
		Table S3. Number of identified variants (passing QC filter)
		PARENTS
	Total	Biallelic	Multiallelic	SNPs	Insertions (Hom)	Insertions (Het)	Deletions (Hom)	Deletions (Het)	Indels (Het)	Chr X number of SNPs over genome	Chr Y number of SNPs over genome	(Chr X SNPs)/(chr Y SNPs) ratio over genome	SNP Transitions	SNP Transversions	Ti/Tv ratio	Heterozygous	Homozygous	Het/Hom ratio
S3420Nr16	4739428	4653872	85556	3820323	159678	280836	157674	298256	22661	116232	0	NA	3575727	1760237	2.03	2907942	1831486	1.59
S3420Nr17	4724194	4639289	84905	3804245	152491	277845	150056	292659	22392	79339	2312	34.32	3528249	1735313	2.03	2857767	1760292	1.62
S3420Nr19	4713672	4628481	85191	3797168	160546	279422	158200	295789	22547	113393	0	NA	3564788	1754379	2.03	2874337	1839335	1.56
S3420Nr20	4717568	4629305	88263	3791395	158533	288136	156412	299792	23300	111137	0	NA	3547044	1743962	2.03	2904423	1813145	1.6
S3420Nr22	4726337	4636646	89691	3800004	157894	287786	155504	301263	23886	108168	0	NA	3556740	1748419	2.03	2909266	1817071	1.6
S3420Nr23	4689743	4610269	79474	3791259	151864	265959	150430	285333	21294	78728	1356	58.06	3510972	1728029	2.03	2837559	1748506	1.62
S3420Nr25	4743721	4658124	85597	3823135	158847	283136	156064	299919	22620	108336	0	NA	3571009	1756316	2.03	2926042	1817679	1.61
S3420Nr26	4667244	4584086	83158	3758457	153122	271711	150192	287760	21961	77540	2212	35.05	3500551	1719080	2.04	2800338	1763150	1.59
S3420Nr28	4727057	4640973	86084	3807742	157635	284477	154215	299935	23053	109777	0	NA	3553019	1747365	2.03	2924045	1803012	1.62
S3420Nr29	4673936	4591152	82784	3766576	152187	271577	149358	289023	21740	75768	2221	34.11	3495941	1719594	2.03	2823385	1749106	1.61
S3420Nr31	4737314	4649919	87395	3814851	157619	286396	154513	300734	23201	110661	0	NA	3561367	1751691	2.03	2928439	1808875	1.62
S3420Nr32	4686925	4606060	80865	3783601	153104	268651	150419	285991	21389	77604	2213	35.07	3513961	1727296	2.03	2823695	1759666	1.6
S3420Nr34	4724335	4633330	91005	3795840	157643	290929	154143	301390	24390	110045	0	NA	3552570	1745638	2.04	2911642	1812693	1.61
S3420Nr35	4684168	4602745	81423	3780620	151276	271246	147818	288079	21722	77748	1428	54.45	3504127	1721595	2.04	2838873	1742725	1.63
S3420Nr37	4728795	4641607	87188	3805821	158864	285448	156038	299574	23050	110254	0	NA	3564093	1754043	2.03	2903057	1825738	1.59
S3420Nr38	4658536	4578916	79620	3761848	153214	265196	150768	282887	21125	78410	1426	54.99	3505481	1720956	2.04	2788113	1767118	1.58
S3420Nr40	4752532	4665766	86766	3829679	158553	285697	155195	300253	23155	111057	0	NA	3580637	1762596	2.03	2926764	1825768	1.6
S3420Nr41	4678395	4596940	81455	3774352	152405	269933	149269	287259	21809	76664	2276	33.68	3504140	1722286	2.03	2823707	1752399	1.61
S3420Nr43	4710552	4625579	84973	3798111	157558	280460	153679	298213	22531	109669	0	NA	3551356	1744934	2.04	2902594	1807958	1.61
S3420Nr44	4663353	4582285	81068	3760358	152070	270132	148422	286387	21672	78572	2291	34.3	3492452	1714801	2.04	2812214	1745990	1.61
S3420Nr46	4692218	4609282	82936	3785402	158540	276790	154775	294925	21786	111476	0	NA	3544993	1742502	2.03	2878278	1813940	1.59
S3420Nr47	4664730	4583713	81017	3764055	152211	268896	149034	285847	21447	75072	1414	53.09	3501023	1718259	2.04	2809988	1755025	1.6
S3420Nr49	4712940	4626479	86461	3797899	156852	282985	154677	297696	22831	108370	0	NA	3553681	1744444	2.04	2902699	1810241	1.6
S3420Nr50	4685412	4601232	84180	3774128	151349	276608	148667	288382	22504	76616	2297	33.35	3502948	1722723	2.03	2832643	1750105	1.62
S3420Nr52	4701046	4616795	84251	3787456	160696	280074	156768	293585	22467	112028	0	NA	3549098	1747183	2.03	2876202	1824844	1.58
S3420Nr53	4688843	4606662	82181	3781478	151816	273066	148830	288943	21890	74139	1427	51.95	3508662	1724385	2.03	2839661	1750803	1.62
S3420Nr55	4719677	4636041	83636	3808086	157897	280242	154886	296115	22451	107764	0	NA	3553419	1747526	2.03	2915517	1804160	1.62
S3420Nr56	4718566	4634666	83900	3801815	151889	276869	148954	292425	22191	80393	1464	54.91	3525193	1732610	2.03	2856926	1755380	1.63
S3420Nr58	4730269	4644727	85542	3815697	157869	279980	154821	298839	23063	112481	0	NA	3566298	1754743	2.03	2913785	1816484	1.6
S3420Nr59	4666612	4585988	80624	3762945	151138	272073	148654	286857	21371	78067	1393	56.04	3493217	1718841	2.03	2816063	1747530	1.61
S3420Nr61	4721265	4635624	85641	3803532	157945	283608	154514	298949	22717	114169	0	NA	3544848	1746650	2.03	2922309	1798956	1.62
S3420Nr62	4682897	4601975	80922	3776886	152458	270677	149177	288531	21488	75946	2271	33.44	3501111	1718248	2.04	2838367	1742649	1.63
S3420Nr64	4728177	4645975	82202	3819909	158945	275030	156153	296300	21840	110710	0	NA	3566333	1755289	2.03	2912831	1815346	1.6
S3420Nr65	4572907	4498407	74500	3694264	160563	268449	156897	273004	19730	79449	6634	11.98	3490428	1716944	2.03	2743723	1829184	1.5
S3420Nr67	4748865	4660572	88293	3821604	158775	286881	155872	302197	23536	109118	0	NA	3566436	1754289	2.03	2936585	1812280	1.62
S3420Nr68	4673084	4593227	79857	3771774	153200	267331	151043	285082	21335	76885	1403	54.8	3502295	1721397	2.03	2816711	1754780	1.61
S3420Nr70	4716291	4632200	84091	3804025	157854	279118	155269	297723	22302	111692	0	NA	3554297	1745974	2.04	2908396	1807895	1.61
S3420Nr71	4693653	4612246	81407	3790987	151733	268125	148275	288657	22128	79328	1397	56.78	3507578	1721044	2.04	2853009	1736202	1.64
S3420Nr73	4737792	4651806	85986	3815754	161112	282328	158271	297640	22687	112951	0	NA	3578757	1760736	2.03	2896183	1841609	1.57
S3420Nr74	4713159	4630606	82553	3802335	151739	272568	148812	291440	22066	80198	2304	34.81	3519509	1728689	2.04	2861479	1744994	1.64
S3420Nr76	4714479	4630487	83992	3804413	159173	276662	156552	295412	22267	110023	0	NA	3558822	1748727	2.04	2897111	1817368	1.59
S3420Nr77	4713308	4629334	83974	3801193	151587	274049	149322	291257	22442	78224	1422	55.01	3517358	1729790	2.03	2864812	1745402	1.64
S3420Nr79	4728514	4639650	88864	3800878	160418	286927	157428	299425	23438	109009	0	NA	3564295	1755407	2.03	2893305	1835209	1.58
S3420Nr80	4677655	4592735	84920	3762019	153221	276246	151473	288298	22372	75419	2297	32.83	3501846	1722462	2.03	2810372	1765559	1.59
S3420Nr82	4704456	4621387	83069	3795723	159057	277283	156403	293949	22041	105344	0	NA	3547873	1743747	2.03	2894614	1809842	1.6
S3420Nr83	4702007	4617883	84124	3786305	152009	276705	149076	291689	22566	76723	1398	54.88	3511175	1725065	2.04	2850677	1749573	1.63
S3420Nr85	4723946	4636848	87098	3804635	157664	283097	154876	300728	22946	112352	0	NA	3550227	1744119	2.04	2923194	1800752	1.62
S3420Nr86	4724220	4637826	86394	3802063	152478	279402	149387	294215	22765	78054	1495	52.21	3524328	1734351	2.03	2863834	1756952	1.63
S3420Nr88	4691405	4606918	84487	3778908	159869	278575	157307	294046	22700	108840	0	NA	3543882	1740043	2.04	2870618	1820787	1.58
S3420Nr89	4708621	4626695	81926	3802136	154027	268796	151161	287013	21733	78088	2290	34.1	3531429	1736462	2.03	2835104	1769395	1.6

## Sheet: Table_S4
		Table S4. Number of identified variants (passing QC filter)
				NEWBORNS
	Total	Biallelic	Multiallelic	SNPs	Insertions (Hom)	Insertions (Het)	Deletions (Hom)	Deletions (Het)	Indels (Het)	Chr X number of SNPs over genome	Chr Y number of SNPs over genome	(Chr X SNPs)/(chr Y SNPs) ratio over genome	SNP Transitions	SNP Transversions	Ti/Tv ratio	Heterozygous	Homozygous	Het/Hom ratio
S3420Nr18	4716923	4632741	84182	3798749	153871	276081	151407	290395	22224	78853	2283	34.54	3528738	1736858	2.03	2840980	1770631	1.6
S3420Nr21	4685484	4602402	83082	3773548	153405	273450	150966	287824	22058	79964	1433	55.8	3510095	1726778	2.03	2813591	1766285	1.59
S3420Nr24	4679235	4598703	80532	3778152	152364	268097	149969	286647	21317	74445	1381	53.91	3508304	1725721	2.03	2824037	1756690	1.61
S3420Nr27	4691823	4606419	85404	3773851	152563	278889	149327	290422	22803	78077	1423	54.87	3506208	1724411	2.03	2831221	1757153	1.61
S3420Nr30	4678362	4592635	85727	3763348	152468	276292	149921	289914	22583	76546	2314	33.08	3502696	1721888	2.03	2813549	1762167	1.6
S3420Nr33	4709439	4625246	84193	3794879	152051	276709	148191	290786	22676	78183	2273	34.4	3515396	1728600	2.03	2856916	1747934	1.63
S3420Nr36	4694030	4609417	84613	3778792	150089	279678	147766	291760	22720	75801	1436	52.79	3503925	1720346	2.04	2851714	1741877	1.64
S3420Nr39	4692234	4608110	84124	3777766	152304	276738	149222	289371	22581	78909	1493	52.85	3513235	1725711	2.04	2826362	1761251	1.6
S3420Nr42	4693610	4609914	83696	3781817	151776	274904	148384	289484	22509	81031	2303	35.18	3509452	1727990	2.03	2831282	1754288	1.61
S3420Nr45	4663685	4578348	85337	3748548	153466	277275	149912	288110	22573	75731	2341	32.35	3498632	1718094	2.04	2791713	1770121	1.58
S3420Nr48	4724564	4640368	84196	3809821	157822	281679	154171	298759	22312	112301	0	NA	3554574	1749262	2.03	2919996	1804568	1.62
S3420Nr51	4675309	4593546	81763	3772468	150299	272005	147391	287794	21968	75824	2260	33.55	3492810	1715534	2.04	2841783	1732077	1.64
S3420Nr54	4719735	4635205	84530	3804961	157862	282677	153335	298015	22885	110650	0	NA	3549009	1745149	2.03	2920718	1799017	1.62
S3420Nr57	4676294	4592330	83964	3767009	153734	272111	150933	286707	22233	76774	1483	51.77	3515640	1725537	2.04	2797157	1777326	1.57
S3420Nr60	4696412	4616535	79877	3793533	151474	270313	148026	288125	21438	78254	1376	56.87	3511036	1726030	2.03	2851694	1741605	1.64
S3420Nr63	4686691	4604387	82304	3777065	151430	274260	148195	289746	22029	77702	2290	33.93	3496461	1717369	2.04	2847806	1734941	1.64
S3420Nr66	4667763	4588936	78827	3768735	153316	265552	150297	285356	21121	77490	1408	55.04	3494518	1718525	2.03	2818986	1746514	1.61
S3420Nr69	4672327	4590598	81729	3767420	153401	268722	150336	287582	21881	75013	1434	52.31	3501938	1722562	2.03	2813503	1759403	1.6
S3420Nr72	4725475	4640435	85040	3812567	157770	279110	155087	298072	22869	112452	0	NA	3558331	1747789	2.04	2920614	1804861	1.62
S3420Nr75	4757514	4665868	91646	3817612	158498	296190	156084	304748	24382	113407	0	NA	3572508	1757456	2.03	2932085	1825429	1.61
S3420Nr78	4681693	4597278	84415	3770782	151585	274315	148788	290312	22527	76451	1457	52.47	3494831	1716006	2.04	2841414	1738999	1.63
S3420Nr81	4724717	4637960	86757	3805078	157804	283748	154930	300313	22844	111108	0	NA	3549987	1748163	2.03	2920397	1804320	1.62
S3420Nr84	4696904	4612804	84100	3785761	158022	278985	155344	296558	22234	107850	0	NA	3537972	1738758	2.03	2894112	1802792	1.61
S3420Nr87	4688520	4603035	85485	3772409	152884	276478	150074	290749	22664	74506	1505	49.51	3505498	1723304	2.03	2831312	1757960	1.61
S3420Nr90	4706914	4624434	82480	3794795	153618	272282	151091	289116	22004	78176	2304	33.93	3519855	1728950	2.04	2845266	1757182	1.62

## Sheet: Table_S5
Table S5. Relatedness analysis performed for trios.
INDV1	INDV2	RELATEDNESS_AJK
wgs_S3420Nr45	wgs_S3420Nr45	0.747821
wgs_S3420Nr19	wgs_S3420Nr19	0.74366
wgs_S3420Nr65	wgs_S3420Nr65	0.741359
wgs_S3420Nr57	wgs_S3420Nr57	0.740778
wgs_S3420Nr16	wgs_S3420Nr16	0.740077
wgs_S3420Nr79	wgs_S3420Nr79	0.739527
wgs_S3420Nr52	wgs_S3420Nr52	0.738884
wgs_S3420Nr30	wgs_S3420Nr30	0.738861
wgs_S3420Nr37	wgs_S3420Nr37	0.738726
wgs_S3420Nr26	wgs_S3420Nr26	0.738166
wgs_S3420Nr73	wgs_S3420Nr73	0.737972
wgs_S3420Nr58	wgs_S3420Nr58	0.737896
wgs_S3420Nr22	wgs_S3420Nr22	0.737554
wgs_S3420Nr38	wgs_S3420Nr38	0.737491
wgs_S3420Nr40	wgs_S3420Nr40	0.737406
wgs_S3420Nr69	wgs_S3420Nr69	0.737165
wgs_S3420Nr80	wgs_S3420Nr80	0.736926
wgs_S3420Nr20	wgs_S3420Nr20	0.736775
wgs_S3420Nr18	wgs_S3420Nr18	0.736736
wgs_S3420Nr75	wgs_S3420Nr75	0.735971
wgs_S3420Nr25	wgs_S3420Nr25	0.735771
wgs_S3420Nr89	wgs_S3420Nr89	0.735707
wgs_S3420Nr32	wgs_S3420Nr32	0.735615
wgs_S3420Nr81	wgs_S3420Nr81	0.735408
wgs_S3420Nr76	wgs_S3420Nr76	0.735112
wgs_S3420Nr33	wgs_S3420Nr33	0.735088
wgs_S3420Nr64	wgs_S3420Nr64	0.73496
wgs_S3420Nr34	wgs_S3420Nr34	0.734297
wgs_S3420Nr39	wgs_S3420Nr39	0.734264
wgs_S3420Nr49	wgs_S3420Nr49	0.734214
wgs_S3420Nr47	wgs_S3420Nr47	0.734208
wgs_S3420Nr85	wgs_S3420Nr85	0.734154
wgs_S3420Nr44	wgs_S3420Nr44	0.734044
wgs_S3420Nr67	wgs_S3420Nr67	0.733845
wgs_S3420Nr83	wgs_S3420Nr83	0.733785
wgs_S3420Nr55	wgs_S3420Nr55	0.733521
wgs_S3420Nr88	wgs_S3420Nr88	0.733102
wgs_S3420Nr46	wgs_S3420Nr46	0.732543
wgs_S3420Nr42	wgs_S3420Nr42	0.732514
wgs_S3420Nr70	wgs_S3420Nr70	0.73249
wgs_S3420Nr56	wgs_S3420Nr56	0.732421
wgs_S3420Nr17	wgs_S3420Nr17	0.732421
wgs_S3420Nr53	wgs_S3420Nr53	0.732322
wgs_S3420Nr87	wgs_S3420Nr87	0.732284
wgs_S3420Nr24	wgs_S3420Nr24	0.732194
wgs_S3420Nr21	wgs_S3420Nr21	0.732187
wgs_S3420Nr48	wgs_S3420Nr48	0.73218
wgs_S3420Nr82	wgs_S3420Nr82	0.732169
wgs_S3420Nr27	wgs_S3420Nr27	0.731863
wgs_S3420Nr29	wgs_S3420Nr29	0.731754
wgs_S3420Nr60	wgs_S3420Nr60	0.731732
wgs_S3420Nr43	wgs_S3420Nr43	0.73134
wgs_S3420Nr41	wgs_S3420Nr41	0.730793
wgs_S3420Nr54	wgs_S3420Nr54	0.730758
wgs_S3420Nr86	wgs_S3420Nr86	0.730517
wgs_S3420Nr68	wgs_S3420Nr68	0.730462
wgs_S3420Nr59	wgs_S3420Nr59	0.729962
wgs_S3420Nr84	wgs_S3420Nr84	0.72974
wgs_S3420Nr36	wgs_S3420Nr36	0.729709
wgs_S3420Nr78	wgs_S3420Nr78	0.729111
wgs_S3420Nr66	wgs_S3420Nr66	0.728427
wgs_S3420Nr23	wgs_S3420Nr23	0.728384
wgs_S3420Nr74	wgs_S3420Nr74	0.728024
wgs_S3420Nr50	wgs_S3420Nr50	0.727962
wgs_S3420Nr35	wgs_S3420Nr35	0.727838
wgs_S3420Nr61	wgs_S3420Nr61	0.727336
wgs_S3420Nr72	wgs_S3420Nr72	0.726756
wgs_S3420Nr28	wgs_S3420Nr28	0.726667
wgs_S3420Nr77	wgs_S3420Nr77	0.726629
wgs_S3420Nr31	wgs_S3420Nr31	0.726605
wgs_S3420Nr90	wgs_S3420Nr90	0.726312
wgs_S3420Nr71	wgs_S3420Nr71	0.725854
wgs_S3420Nr51	wgs_S3420Nr51	0.725223
wgs_S3420Nr62	wgs_S3420Nr62	0.724698
wgs_S3420Nr63	wgs_S3420Nr63	0.722064
wgs_S3420Nr41	wgs_S3420Nr42	0.263238
wgs_S3420Nr82	wgs_S3420Nr84	0.247634
wgs_S3420Nr77	wgs_S3420Nr78	0.24754
wgs_S3420Nr64	wgs_S3420Nr66	0.246721
wgs_S3420Nr21	wgs_S3420Nr27	0.246534
wgs_S3420Nr46	wgs_S3420Nr48	0.244981
wgs_S3420Nr20	wgs_S3420Nr25	0.243083
wgs_S3420Nr56	wgs_S3420Nr57	0.242104
wgs_S3420Nr23	wgs_S3420Nr24	0.241486
wgs_S3420Nr85	wgs_S3420Nr87	0.241163
wgs_S3420Nr31	wgs_S3420Nr33	0.240697
wgs_S3420Nr16	wgs_S3420Nr18	0.239836
wgs_S3420Nr34	wgs_S3420Nr36	0.239646
wgs_S3420Nr61	wgs_S3420Nr63	0.238837
wgs_S3420Nr59	wgs_S3420Nr60	0.238769
wgs_S3420Nr35	wgs_S3420Nr36	0.238712
wgs_S3420Nr43	wgs_S3420Nr45	0.238507
wgs_S3420Nr76	wgs_S3420Nr78	0.236148
wgs_S3420Nr70	wgs_S3420Nr72	0.235853
wgs_S3420Nr55	wgs_S3420Nr57	0.234601
wgs_S3420Nr74	wgs_S3420Nr75	0.234442
wgs_S3420Nr20	wgs_S3420Nr26	0.23429
wgs_S3420Nr65	wgs_S3420Nr66	0.234239
wgs_S3420Nr29	wgs_S3420Nr30	0.233814
wgs_S3420Nr58	wgs_S3420Nr60	0.233614
wgs_S3420Nr62	wgs_S3420Nr63	0.233147
wgs_S3420Nr22	wgs_S3420Nr24	0.231892
wgs_S3420Nr53	wgs_S3420Nr54	0.231733
wgs_S3420Nr52	wgs_S3420Nr54	0.231556
wgs_S3420Nr37	wgs_S3420Nr39	0.231519
wgs_S3420Nr88	wgs_S3420Nr90	0.231488
wgs_S3420Nr68	wgs_S3420Nr69	0.231252
wgs_S3420Nr40	wgs_S3420Nr42	0.230906
wgs_S3420Nr38	wgs_S3420Nr39	0.230153
wgs_S3420Nr17	wgs_S3420Nr18	0.230054
wgs_S3420Nr28	wgs_S3420Nr30	0.229368
wgs_S3420Nr50	wgs_S3420Nr51	0.229366
wgs_S3420Nr86	wgs_S3420Nr87	0.229105
wgs_S3420Nr71	wgs_S3420Nr72	0.228304
wgs_S3420Nr73	wgs_S3420Nr75	0.227605
wgs_S3420Nr49	wgs_S3420Nr51	0.22677
wgs_S3420Nr67	wgs_S3420Nr69	0.226518
wgs_S3420Nr19	wgs_S3420Nr21	0.22583
wgs_S3420Nr44	wgs_S3420Nr45	0.225764
wgs_S3420Nr80	wgs_S3420Nr81	0.223613
wgs_S3420Nr83	wgs_S3420Nr84	0.223551
wgs_S3420Nr32	wgs_S3420Nr33	0.223539
wgs_S3420Nr89	wgs_S3420Nr90	0.222024
wgs_S3420Nr47	wgs_S3420Nr48	0.217294
wgs_S3420Nr79	wgs_S3420Nr81	0.212308
wgs_S3420Nr37	wgs_S3420Nr73	0.00209734
wgs_S3420Nr55	wgs_S3420Nr56	0.00205823
wgs_S3420Nr38	wgs_S3420Nr50	0.00115454
wgs_S3420Nr26	wgs_S3420Nr67	0.00106207
wgs_S3420Nr74	wgs_S3420Nr87	0.00105233
wgs_S3420Nr59	wgs_S3420Nr79	0.00081317
wgs_S3420Nr74	wgs_S3420Nr80	0.000555199
wgs_S3420Nr74	wgs_S3420Nr81	0.000548665
wgs_S3420Nr82	wgs_S3420Nr86	0.000303755
wgs_S3420Nr29	wgs_S3420Nr31	0.000279848
wgs_S3420Nr70	wgs_S3420Nr82	0.000266973
wgs_S3420Nr41	wgs_S3420Nr65	6.74597e-05
wgs_S3420Nr28	wgs_S3420Nr86	-5.04775e-05
wgs_S3420Nr59	wgs_S3420Nr71	-0.000139141
wgs_S3420Nr50	wgs_S3420Nr55	-0.000351052
wgs_S3420Nr59	wgs_S3420Nr62	-0.00133955
wgs_S3420Nr59	wgs_S3420Nr88	-0.0016593
wgs_S3420Nr34	wgs_S3420Nr44	-0.00169688
wgs_S3420Nr22	wgs_S3420Nr61	-0.00171529
wgs_S3420Nr29	wgs_S3420Nr39	-0.0017619
wgs_S3420Nr56	wgs_S3420Nr71	-0.00180478
wgs_S3420Nr19	wgs_S3420Nr68	-0.00186223
wgs_S3420Nr23	wgs_S3420Nr79	-0.00191053
wgs_S3420Nr17	wgs_S3420Nr77	-0.00191579
wgs_S3420Nr32	wgs_S3420Nr52	-0.0020183
wgs_S3420Nr16	wgs_S3420Nr83	-0.00202099
wgs_S3420Nr43	wgs_S3420Nr56	-0.00214139
wgs_S3420Nr29	wgs_S3420Nr76	-0.00216272
wgs_S3420Nr19	wgs_S3420Nr20	-0.00222377
wgs_S3420Nr26	wgs_S3420Nr40	-0.0023082
wgs_S3420Nr35	wgs_S3420Nr46	-0.00232455
wgs_S3420Nr41	wgs_S3420Nr44	-0.00242373
wgs_S3420Nr79	wgs_S3420Nr69	-0.00244676
wgs_S3420Nr37	wgs_S3420Nr46	-0.00250949
wgs_S3420Nr22	wgs_S3420Nr52	-0.00251604
wgs_S3420Nr46	wgs_S3420Nr61	-0.00254883
wgs_S3420Nr76	wgs_S3420Nr88	-0.00254991
wgs_S3420Nr40	wgs_S3420Nr53	-0.00255122
wgs_S3420Nr40	wgs_S3420Nr46	-0.00255715
wgs_S3420Nr19	wgs_S3420Nr79	-0.00272932
wgs_S3420Nr70	wgs_S3420Nr84	-0.00274181
wgs_S3420Nr25	wgs_S3420Nr26	-0.00291473
wgs_S3420Nr46	wgs_S3420Nr85	-0.0029509
wgs_S3420Nr56	wgs_S3420Nr83	-0.00295382
wgs_S3420Nr64	wgs_S3420Nr80	-0.00297659
wgs_S3420Nr26	wgs_S3420Nr41	-0.00298277
wgs_S3420Nr49	wgs_S3420Nr75	-0.00308398
wgs_S3420Nr62	wgs_S3420Nr76	-0.00317386
wgs_S3420Nr28	wgs_S3420Nr46	-0.00318199
wgs_S3420Nr28	wgs_S3420Nr85	-0.0032503
wgs_S3420Nr52	wgs_S3420Nr59	-0.00326398
wgs_S3420Nr29	wgs_S3420Nr21	-0.00326715
wgs_S3420Nr61	wgs_S3420Nr69	-0.0033328
wgs_S3420Nr19	wgs_S3420Nr22	-0.00338985
wgs_S3420Nr44	wgs_S3420Nr74	-0.0033903
wgs_S3420Nr55	wgs_S3420Nr27	-0.0034189
wgs_S3420Nr43	wgs_S3420Nr71	-0.00363423
wgs_S3420Nr25	wgs_S3420Nr86	-0.00367195
wgs_S3420Nr23	wgs_S3420Nr67	-0.00370866
wgs_S3420Nr29	wgs_S3420Nr27	-0.00371532
wgs_S3420Nr29	wgs_S3420Nr40	-0.00380711
wgs_S3420Nr80	wgs_S3420Nr78	-0.00381531
wgs_S3420Nr89	wgs_S3420Nr27	-0.00388707
wgs_S3420Nr62	wgs_S3420Nr71	-0.00390758
wgs_S3420Nr61	wgs_S3420Nr64	-0.00392044
wgs_S3420Nr46	wgs_S3420Nr72	-0.00399822
wgs_S3420Nr17	wgs_S3420Nr55	-0.00403012
wgs_S3420Nr49	wgs_S3420Nr73	-0.00405372
wgs_S3420Nr16	wgs_S3420Nr82	-0.00406106
wgs_S3420Nr58	wgs_S3420Nr71	-0.00408631
wgs_S3420Nr40	wgs_S3420Nr80	-0.00408664
wgs_S3420Nr41	wgs_S3420Nr62	-0.00417251
wgs_S3420Nr38	wgs_S3420Nr73	-0.00417309
wgs_S3420Nr37	wgs_S3420Nr41	-0.00418062
wgs_S3420Nr25	wgs_S3420Nr84	-0.00423875
wgs_S3420Nr58	wgs_S3420Nr79	-0.00431919
wgs_S3420Nr43	wgs_S3420Nr86	-0.004331
wgs_S3420Nr30	wgs_S3420Nr39	-0.00433196
wgs_S3420Nr79	wgs_S3420Nr60	-0.00435258
wgs_S3420Nr61	wgs_S3420Nr89	-0.00437658
wgs_S3420Nr89	wgs_S3420Nr75	-0.00444382
wgs_S3420Nr73	wgs_S3420Nr89	-0.00446753
wgs_S3420Nr23	wgs_S3420Nr62	-0.00448726
wgs_S3420Nr27	wgs_S3420Nr33	-0.00461963
wgs_S3420Nr22	wgs_S3420Nr79	-0.00464095
wgs_S3420Nr44	wgs_S3420Nr59	-0.00467188
wgs_S3420Nr19	wgs_S3420Nr61	-0.00467267
wgs_S3420Nr17	wgs_S3420Nr51	-0.00469762
wgs_S3420Nr17	wgs_S3420Nr50	-0.00470903
wgs_S3420Nr71	wgs_S3420Nr89	-0.00481133
wgs_S3420Nr22	wgs_S3420Nr38	-0.00481237
wgs_S3420Nr67	wgs_S3420Nr57	-0.00483871
wgs_S3420Nr49	wgs_S3420Nr24	-0.00486209
wgs_S3420Nr79	wgs_S3420Nr85	-0.00486951
wgs_S3420Nr53	wgs_S3420Nr74	-0.00487021
wgs_S3420Nr52	wgs_S3420Nr80	-0.00489933
wgs_S3420Nr68	wgs_S3420Nr77	-0.00490991
wgs_S3420Nr16	wgs_S3420Nr30	-0.00495682
wgs_S3420Nr37	wgs_S3420Nr49	-0.00495842
wgs_S3420Nr19	wgs_S3420Nr85	-0.00507097
wgs_S3420Nr35	wgs_S3420Nr65	-0.00511973
wgs_S3420Nr53	wgs_S3420Nr85	-0.0051443
wgs_S3420Nr42	wgs_S3420Nr60	-0.005177
wgs_S3420Nr59	wgs_S3420Nr83	-0.00517893
wgs_S3420Nr76	wgs_S3420Nr77	-0.00520742
wgs_S3420Nr35	wgs_S3420Nr41	-0.0052137
wgs_S3420Nr46	wgs_S3420Nr70	-0.00522542
wgs_S3420Nr28	wgs_S3420Nr35	-0.00523846
wgs_S3420Nr26	wgs_S3420Nr65	-0.00526052
wgs_S3420Nr65	wgs_S3420Nr60	-0.0052932
wgs_S3420Nr19	wgs_S3420Nr69	-0.00532243
wgs_S3420Nr25	wgs_S3420Nr64	-0.00532666
wgs_S3420Nr17	wgs_S3420Nr88	-0.00535378
wgs_S3420Nr34	wgs_S3420Nr80	-0.00543144
wgs_S3420Nr55	wgs_S3420Nr51	-0.00554744
wgs_S3420Nr23	wgs_S3420Nr82	-0.0056002
wgs_S3420Nr55	wgs_S3420Nr76	-0.00562503
wgs_S3420Nr40	wgs_S3420Nr27	-0.00563718
wgs_S3420Nr37	wgs_S3420Nr43	-0.00566962
wgs_S3420Nr31	wgs_S3420Nr37	-0.00568465
wgs_S3420Nr51	wgs_S3420Nr90	-0.00570328
wgs_S3420Nr40	wgs_S3420Nr64	-0.00572552
wgs_S3420Nr16	wgs_S3420Nr29	-0.00576216
wgs_S3420Nr26	wgs_S3420Nr42	-0.00577776
wgs_S3420Nr65	wgs_S3420Nr68	-0.0058036
wgs_S3420Nr25	wgs_S3420Nr83	-0.00580718
wgs_S3420Nr86	wgs_S3420Nr89	-0.00585761
wgs_S3420Nr56	wgs_S3420Nr65	-0.00589527
wgs_S3420Nr64	wgs_S3420Nr83	-0.00591745
wgs_S3420Nr38	wgs_S3420Nr83	-0.00593862
wgs_S3420Nr79	wgs_S3420Nr24	-0.00599778
wgs_S3420Nr47	wgs_S3420Nr30	-0.00601287
wgs_S3420Nr68	wgs_S3420Nr66	-0.0060135
wgs_S3420Nr28	wgs_S3420Nr41	-0.00602882
wgs_S3420Nr67	wgs_S3420Nr74	-0.0060559
wgs_S3420Nr68	wgs_S3420Nr73	-0.00606664
wgs_S3420Nr44	wgs_S3420Nr55	-0.00612804
wgs_S3420Nr23	wgs_S3420Nr38	-0.00613696
wgs_S3420Nr52	wgs_S3420Nr60	-0.00614727
wgs_S3420Nr35	wgs_S3420Nr88	-0.00616064
wgs_S3420Nr17	wgs_S3420Nr83	-0.00617032
wgs_S3420Nr70	wgs_S3420Nr73	-0.00617924
wgs_S3420Nr26	wgs_S3420Nr70	-0.00620757
wgs_S3420Nr35	wgs_S3420Nr51	-0.00621162
wgs_S3420Nr19	wgs_S3420Nr29	-0.00622634
wgs_S3420Nr17	wgs_S3420Nr43	-0.00624145
wgs_S3420Nr64	wgs_S3420Nr76	-0.0062477
wgs_S3420Nr37	wgs_S3420Nr67	-0.00625723
wgs_S3420Nr23	wgs_S3420Nr49	-0.00626345
wgs_S3420Nr80	wgs_S3420Nr75	-0.00627299
wgs_S3420Nr53	wgs_S3420Nr68	-0.00627308
wgs_S3420Nr43	wgs_S3420Nr81	-0.00628053
wgs_S3420Nr50	wgs_S3420Nr90	-0.00632733
wgs_S3420Nr49	wgs_S3420Nr18	-0.00633683
wgs_S3420Nr22	wgs_S3420Nr25	-0.00637196
wgs_S3420Nr25	wgs_S3420Nr62	-0.00637594
wgs_S3420Nr50	wgs_S3420Nr89	-0.0064279
wgs_S3420Nr58	wgs_S3420Nr73	-0.00643568
wgs_S3420Nr28	wgs_S3420Nr82	-0.00644986
wgs_S3420Nr61	wgs_S3420Nr67	-0.00645366
wgs_S3420Nr49	wgs_S3420Nr58	-0.00648786
wgs_S3420Nr29	wgs_S3420Nr80	-0.00649971
wgs_S3420Nr23	wgs_S3420Nr81	-0.00653568
wgs_S3420Nr28	wgs_S3420Nr62	-0.00654658
wgs_S3420Nr19	wgs_S3420Nr26	-0.00657559
wgs_S3420Nr28	wgs_S3420Nr53	-0.00658125
wgs_S3420Nr17	wgs_S3420Nr38	-0.0065823
wgs_S3420Nr44	wgs_S3420Nr78	-0.00658544
wgs_S3420Nr62	wgs_S3420Nr82	-0.00661022
wgs_S3420Nr32	wgs_S3420Nr77	-0.006653
wgs_S3420Nr29	wgs_S3420Nr62	-0.00666356
wgs_S3420Nr31	wgs_S3420Nr50	-0.00672449
wgs_S3420Nr25	wgs_S3420Nr35	-0.00672693
wgs_S3420Nr16	wgs_S3420Nr27	-0.00674298
wgs_S3420Nr19	wgs_S3420Nr53	-0.00674404
wgs_S3420Nr40	wgs_S3420Nr67	-0.00675367
wgs_S3420Nr38	wgs_S3420Nr67	-0.00675929
wgs_S3420Nr26	wgs_S3420Nr86	-0.00685128
wgs_S3420Nr31	wgs_S3420Nr30	-0.00689858
wgs_S3420Nr59	wgs_S3420Nr54	-0.0069117
wgs_S3420Nr47	wgs_S3420Nr72	-0.00694393
wgs_S3420Nr19	wgs_S3420Nr43	-0.00697415
wgs_S3420Nr79	wgs_S3420Nr51	-0.00701421
wgs_S3420Nr38	wgs_S3420Nr24	-0.00701659
wgs_S3420Nr28	wgs_S3420Nr83	-0.00702002
wgs_S3420Nr16	wgs_S3420Nr89	-0.00705019
wgs_S3420Nr47	wgs_S3420Nr76	-0.0070624
wgs_S3420Nr28	wgs_S3420Nr84	-0.00709159
wgs_S3420Nr34	wgs_S3420Nr87	-0.00709468
wgs_S3420Nr47	wgs_S3420Nr62	-0.00709558
wgs_S3420Nr16	wgs_S3420Nr77	-0.0071121
wgs_S3420Nr53	wgs_S3420Nr62	-0.00713852
wgs_S3420Nr67	wgs_S3420Nr88	-0.00715239
wgs_S3420Nr31	wgs_S3420Nr52	-0.00722684
wgs_S3420Nr31	wgs_S3420Nr40	-0.00722748
wgs_S3420Nr22	wgs_S3420Nr44	-0.00722788
wgs_S3420Nr44	wgs_S3420Nr50	-0.00723017
wgs_S3420Nr49	wgs_S3420Nr74	-0.00724975
wgs_S3420Nr58	wgs_S3420Nr62	-0.00725273
wgs_S3420Nr17	wgs_S3420Nr75	-0.00726892
wgs_S3420Nr40	wgs_S3420Nr21	-0.00728328
wgs_S3420Nr25	wgs_S3420Nr40	-0.00728355
wgs_S3420Nr31	wgs_S3420Nr47	-0.00729349
wgs_S3420Nr68	wgs_S3420Nr82	-0.00729473
wgs_S3420Nr50	wgs_S3420Nr18	-0.00729893
wgs_S3420Nr37	wgs_S3420Nr56	-0.00731304
wgs_S3420Nr44	wgs_S3420Nr68	-0.00732225
wgs_S3420Nr47	wgs_S3420Nr68	-0.00732649
wgs_S3420Nr37	wgs_S3420Nr65	-0.00732764
wgs_S3420Nr34	wgs_S3420Nr38	-0.00735516
wgs_S3420Nr88	wgs_S3420Nr27	-0.00735679
wgs_S3420Nr79	wgs_S3420Nr82	-0.00736427
wgs_S3420Nr74	wgs_S3420Nr79	-0.00740692
wgs_S3420Nr73	wgs_S3420Nr86	-0.00740855
wgs_S3420Nr53	wgs_S3420Nr88	-0.00741287
wgs_S3420Nr85	wgs_S3420Nr57	-0.0074194
wgs_S3420Nr36	wgs_S3420Nr51	-0.00742181
wgs_S3420Nr86	wgs_S3420Nr18	-0.00744081
wgs_S3420Nr56	wgs_S3420Nr89	-0.00744133
wgs_S3420Nr23	wgs_S3420Nr87	-0.00744934
wgs_S3420Nr80	wgs_S3420Nr54	-0.00745369
wgs_S3420Nr34	wgs_S3420Nr42	-0.00746551
wgs_S3420Nr26	wgs_S3420Nr58	-0.00751227
wgs_S3420Nr56	wgs_S3420Nr67	-0.00752151
wgs_S3420Nr47	wgs_S3420Nr33	-0.00752836
wgs_S3420Nr32	wgs_S3420Nr73	-0.00756542
wgs_S3420Nr32	wgs_S3420Nr46	-0.00759023
wgs_S3420Nr26	wgs_S3420Nr69	-0.00761514
wgs_S3420Nr74	wgs_S3420Nr85	-0.00761996
wgs_S3420Nr55	wgs_S3420Nr59	-0.00766393
wgs_S3420Nr44	wgs_S3420Nr57	-0.00767344
wgs_S3420Nr25	wgs_S3420Nr29	-0.0076778
wgs_S3420Nr58	wgs_S3420Nr82	-0.00769417
wgs_S3420Nr26	wgs_S3420Nr56	-0.0077015
wgs_S3420Nr35	wgs_S3420Nr37	-0.00771639
wgs_S3420Nr22	wgs_S3420Nr46	-0.00772648
wgs_S3420Nr23	wgs_S3420Nr34	-0.00773966
wgs_S3420Nr47	wgs_S3420Nr73	-0.00774232
wgs_S3420Nr46	wgs_S3420Nr75	-0.00775364
wgs_S3420Nr70	wgs_S3420Nr71	-0.00776486
wgs_S3420Nr64	wgs_S3420Nr82	-0.00777819
wgs_S3420Nr16	wgs_S3420Nr33	-0.00779349
wgs_S3420Nr35	wgs_S3420Nr53	-0.00782134
wgs_S3420Nr34	wgs_S3420Nr21	-0.00783354
wgs_S3420Nr38	wgs_S3420Nr49	-0.00783494
wgs_S3420Nr29	wgs_S3420Nr37	-0.00783708
wgs_S3420Nr67	wgs_S3420Nr33	-0.00788911
wgs_S3420Nr47	wgs_S3420Nr53	-0.00788975
wgs_S3420Nr47	wgs_S3420Nr70	-0.0079237
wgs_S3420Nr32	wgs_S3420Nr55	-0.0079245
wgs_S3420Nr53	wgs_S3420Nr63	-0.00793067
wgs_S3420Nr49	wgs_S3420Nr77	-0.00793271
wgs_S3420Nr32	wgs_S3420Nr86	-0.0079454
wgs_S3420Nr61	wgs_S3420Nr65	-0.00796634
wgs_S3420Nr22	wgs_S3420Nr85	-0.00797371
wgs_S3420Nr46	wgs_S3420Nr73	-0.00798384
wgs_S3420Nr40	wgs_S3420Nr71	-0.00798442
wgs_S3420Nr47	wgs_S3420Nr85	-0.00798486
wgs_S3420Nr43	wgs_S3420Nr53	-0.00799122
wgs_S3420Nr34	wgs_S3420Nr59	-0.00799386
wgs_S3420Nr25	wgs_S3420Nr37	-0.00801922
wgs_S3420Nr31	wgs_S3420Nr82	-0.00802057
wgs_S3420Nr79	wgs_S3420Nr48	-0.00803797
wgs_S3420Nr76	wgs_S3420Nr79	-0.00804545
wgs_S3420Nr22	wgs_S3420Nr37	-0.00807333
wgs_S3420Nr64	wgs_S3420Nr71	-0.00808777
wgs_S3420Nr59	wgs_S3420Nr90	-0.00809571
wgs_S3420Nr67	wgs_S3420Nr71	-0.0081063
wgs_S3420Nr38	wgs_S3420Nr88	-0.00811708
wgs_S3420Nr67	wgs_S3420Nr30	-0.00814167
wgs_S3420Nr38	wgs_S3420Nr53	-0.00814849
wgs_S3420Nr47	wgs_S3420Nr74	-0.00817595
wgs_S3420Nr44	wgs_S3420Nr36	-0.00819603
wgs_S3420Nr64	wgs_S3420Nr68	-0.00820104
wgs_S3420Nr49	wgs_S3420Nr70	-0.00822085
wgs_S3420Nr31	wgs_S3420Nr75	-0.00822283
wgs_S3420Nr34	wgs_S3420Nr70	-0.00822866
wgs_S3420Nr35	wgs_S3420Nr61	-0.00823151
wgs_S3420Nr68	wgs_S3420Nr79	-0.00825788
wgs_S3420Nr37	wgs_S3420Nr30	-0.00827843
wgs_S3420Nr34	wgs_S3420Nr56	-0.00828227
wgs_S3420Nr34	wgs_S3420Nr41	-0.00828363
wgs_S3420Nr61	wgs_S3420Nr90	-0.00829906
wgs_S3420Nr28	wgs_S3420Nr51	-0.00830114
wgs_S3420Nr55	wgs_S3420Nr81	-0.00831064
wgs_S3420Nr32	wgs_S3420Nr34	-0.00833805
wgs_S3420Nr19	wgs_S3420Nr80	-0.00833977
wgs_S3420Nr47	wgs_S3420Nr55	-0.00834208
wgs_S3420Nr41	wgs_S3420Nr36	-0.008352
wgs_S3420Nr41	wgs_S3420Nr39	-0.00838131
wgs_S3420Nr32	wgs_S3420Nr78	-0.00839739
wgs_S3420Nr83	wgs_S3420Nr24	-0.008406
wgs_S3420Nr53	wgs_S3420Nr71	-0.00840721
wgs_S3420Nr73	wgs_S3420Nr60	-0.00841426
wgs_S3420Nr40	wgs_S3420Nr89	-0.00841447
wgs_S3420Nr50	wgs_S3420Nr58	-0.00842126
wgs_S3420Nr26	wgs_S3420Nr79	-0.00842799
wgs_S3420Nr25	wgs_S3420Nr47	-0.00843338
wgs_S3420Nr71	wgs_S3420Nr54	-0.00843383
wgs_S3420Nr29	wgs_S3420Nr33	-0.00843868
wgs_S3420Nr59	wgs_S3420Nr82	-0.00845198
wgs_S3420Nr22	wgs_S3420Nr88	-0.00846922
wgs_S3420Nr19	wgs_S3420Nr37	-0.00847195
wgs_S3420Nr17	wgs_S3420Nr73	-0.00847799
wgs_S3420Nr31	wgs_S3420Nr74	-0.00848471
wgs_S3420Nr31	wgs_S3420Nr62	-0.0085325
wgs_S3420Nr52	wgs_S3420Nr70	-0.00854199
wgs_S3420Nr16	wgs_S3420Nr85	-0.00854538
wgs_S3420Nr89	wgs_S3420Nr51	-0.0085475
wgs_S3420Nr61	wgs_S3420Nr68	-0.00855013
wgs_S3420Nr38	wgs_S3420Nr61	-0.00858287
wgs_S3420Nr19	wgs_S3420Nr54	-0.00861093
wgs_S3420Nr72	wgs_S3420Nr84	-0.0086163
wgs_S3420Nr32	wgs_S3420Nr68	-0.00862098
wgs_S3420Nr43	wgs_S3420Nr80	-0.00862385
wgs_S3420Nr73	wgs_S3420Nr27	-0.00863802
wgs_S3420Nr68	wgs_S3420Nr84	-0.00864407
wgs_S3420Nr35	wgs_S3420Nr49	-0.00865996
wgs_S3420Nr34	wgs_S3420Nr74	-0.00868877
wgs_S3420Nr22	wgs_S3420Nr53	-0.00872922
wgs_S3420Nr43	wgs_S3420Nr88	-0.00874031
wgs_S3420Nr68	wgs_S3420Nr74	-0.00874591
wgs_S3420Nr40	wgs_S3420Nr62	-0.00874887
wgs_S3420Nr47	wgs_S3420Nr82	-0.00875214
wgs_S3420Nr79	wgs_S3420Nr63	-0.00879645
wgs_S3420Nr32	wgs_S3420Nr27	-0.00879693
wgs_S3420Nr38	wgs_S3420Nr27	-0.00882922
wgs_S3420Nr59	wgs_S3420Nr76	-0.00883187
wgs_S3420Nr38	wgs_S3420Nr89	-0.0088342
wgs_S3420Nr77	wgs_S3420Nr18	-0.00883435
wgs_S3420Nr56	wgs_S3420Nr86	-0.00884508
wgs_S3420Nr67	wgs_S3420Nr39	-0.00884642
wgs_S3420Nr23	wgs_S3420Nr55	-0.00885377
wgs_S3420Nr53	wgs_S3420Nr73	-0.00885537
wgs_S3420Nr73	wgs_S3420Nr39	-0.00885761
wgs_S3420Nr46	wgs_S3420Nr52	-0.00886446
wgs_S3420Nr25	wgs_S3420Nr67	-0.0088724
wgs_S3420Nr82	wgs_S3420Nr88	-0.00887879
wgs_S3420Nr26	wgs_S3420Nr71	-0.00889069
wgs_S3420Nr58	wgs_S3420Nr27	-0.0088965
wgs_S3420Nr49	wgs_S3420Nr85	-0.00889918
wgs_S3420Nr27	wgs_S3420Nr90	-0.00891343
wgs_S3420Nr58	wgs_S3420Nr90	-0.00891599
wgs_S3420Nr46	wgs_S3420Nr66	-0.00891959
wgs_S3420Nr40	wgs_S3420Nr68	-0.00892024
wgs_S3420Nr26	wgs_S3420Nr73	-0.00893765
wgs_S3420Nr43	wgs_S3420Nr87	-0.00895
wgs_S3420Nr47	wgs_S3420Nr64	-0.00895126
wgs_S3420Nr16	wgs_S3420Nr32	-0.0089531
wgs_S3420Nr37	wgs_S3420Nr59	-0.00895583
wgs_S3420Nr56	wgs_S3420Nr73	-0.0089905
wgs_S3420Nr77	wgs_S3420Nr80	-0.00902349
wgs_S3420Nr62	wgs_S3420Nr84	-0.00903851
wgs_S3420Nr22	wgs_S3420Nr35	-0.00905501
wgs_S3420Nr73	wgs_S3420Nr82	-0.00906288
wgs_S3420Nr32	wgs_S3420Nr85	-0.00907707
wgs_S3420Nr16	wgs_S3420Nr31	-0.00908873
wgs_S3420Nr64	wgs_S3420Nr89	-0.00910035
wgs_S3420Nr68	wgs_S3420Nr88	-0.00910442
wgs_S3420Nr37	wgs_S3420Nr62	-0.00910442
wgs_S3420Nr34	wgs_S3420Nr86	-0.00910935
wgs_S3420Nr44	wgs_S3420Nr77	-0.00911429
wgs_S3420Nr53	wgs_S3420Nr21	-0.00912148
wgs_S3420Nr80	wgs_S3420Nr21	-0.00913074
wgs_S3420Nr88	wgs_S3420Nr21	-0.00913548
wgs_S3420Nr22	wgs_S3420Nr59	-0.00914015
wgs_S3420Nr20	wgs_S3420Nr61	-0.00915367
wgs_S3420Nr40	wgs_S3420Nr65	-0.00918342
wgs_S3420Nr58	wgs_S3420Nr21	-0.00920364
wgs_S3420Nr70	wgs_S3420Nr89	-0.00921157
wgs_S3420Nr32	wgs_S3420Nr69	-0.00922846
wgs_S3420Nr45	wgs_S3420Nr57	-0.0092303
wgs_S3420Nr19	wgs_S3420Nr46	-0.00923071
wgs_S3420Nr38	wgs_S3420Nr71	-0.00924152
wgs_S3420Nr23	wgs_S3420Nr36	-0.00924499
wgs_S3420Nr43	wgs_S3420Nr48	-0.00925591
wgs_S3420Nr29	wgs_S3420Nr89	-0.00925895
wgs_S3420Nr26	wgs_S3420Nr74	-0.00927215
wgs_S3420Nr34	wgs_S3420Nr60	-0.00927445
wgs_S3420Nr59	wgs_S3420Nr77	-0.00927523
wgs_S3420Nr76	wgs_S3420Nr63	-0.00927615
wgs_S3420Nr28	wgs_S3420Nr74	-0.00927817
wgs_S3420Nr25	wgs_S3420Nr61	-0.00928693
wgs_S3420Nr44	wgs_S3420Nr49	-0.00930438
wgs_S3420Nr83	wgs_S3420Nr18	-0.00930451
wgs_S3420Nr27	wgs_S3420Nr75	-0.00933687
wgs_S3420Nr83	wgs_S3420Nr89	-0.00934248
wgs_S3420Nr29	wgs_S3420Nr52	-0.00934881
wgs_S3420Nr64	wgs_S3420Nr74	-0.00936257
wgs_S3420Nr41	wgs_S3420Nr90	-0.00936338
wgs_S3420Nr16	wgs_S3420Nr43	-0.00937378
wgs_S3420Nr20	wgs_S3420Nr72	-0.00938215
wgs_S3420Nr47	wgs_S3420Nr89	-0.00938567
wgs_S3420Nr62	wgs_S3420Nr57	-0.00939395
wgs_S3420Nr31	wgs_S3420Nr67	-0.0094122
wgs_S3420Nr22	wgs_S3420Nr56	-0.00942869
wgs_S3420Nr23	wgs_S3420Nr44	-0.00944334
wgs_S3420Nr25	wgs_S3420Nr89	-0.00944474
wgs_S3420Nr31	wgs_S3420Nr86	-0.00945334
wgs_S3420Nr16	wgs_S3420Nr62	-0.00946039
wgs_S3420Nr40	wgs_S3420Nr82	-0.00946204
wgs_S3420Nr16	wgs_S3420Nr64	-0.00946254
wgs_S3420Nr37	wgs_S3420Nr40	-0.00946616
wgs_S3420Nr50	wgs_S3420Nr30	-0.00946767
wgs_S3420Nr46	wgs_S3420Nr87	-0.00947393
wgs_S3420Nr36	wgs_S3420Nr45	-0.00948429
wgs_S3420Nr23	wgs_S3420Nr52	-0.00950257
wgs_S3420Nr50	wgs_S3420Nr82	-0.00950377
wgs_S3420Nr58	wgs_S3420Nr51	-0.00951961
wgs_S3420Nr44	wgs_S3420Nr64	-0.00952022
wgs_S3420Nr44	wgs_S3420Nr24	-0.00953118
wgs_S3420Nr55	wgs_S3420Nr77	-0.00956019
wgs_S3420Nr64	wgs_S3420Nr85	-0.0095677
wgs_S3420Nr32	wgs_S3420Nr74	-0.00956907
wgs_S3420Nr70	wgs_S3420Nr86	-0.00957101
wgs_S3420Nr17	wgs_S3420Nr47	-0.00957302
wgs_S3420Nr44	wgs_S3420Nr52	-0.00958619
wgs_S3420Nr85	wgs_S3420Nr48	-0.00958782
wgs_S3420Nr58	wgs_S3420Nr85	-0.00959057
wgs_S3420Nr26	wgs_S3420Nr61	-0.00959708
wgs_S3420Nr17	wgs_S3420Nr85	-0.00959848
wgs_S3420Nr50	wgs_S3420Nr45	-0.00960134
wgs_S3420Nr77	wgs_S3420Nr33	-0.00961671
wgs_S3420Nr55	wgs_S3420Nr73	-0.0096229
wgs_S3420Nr44	wgs_S3420Nr65	-0.00962383
wgs_S3420Nr55	wgs_S3420Nr74	-0.00962831
wgs_S3420Nr17	wgs_S3420Nr26	-0.00965512
wgs_S3420Nr31	wgs_S3420Nr27	-0.00967176
wgs_S3420Nr32	wgs_S3420Nr87	-0.0096837
wgs_S3420Nr65	wgs_S3420Nr88	-0.00968981
wgs_S3420Nr44	wgs_S3420Nr30	-0.00969
wgs_S3420Nr22	wgs_S3420Nr83	-0.00969319
wgs_S3420Nr40	wgs_S3420Nr79	-0.00969724
wgs_S3420Nr77	wgs_S3420Nr27	-0.00971245
wgs_S3420Nr55	wgs_S3420Nr84	-0.00972202
wgs_S3420Nr52	wgs_S3420Nr79	-0.00973051
wgs_S3420Nr70	wgs_S3420Nr39	-0.00973103
wgs_S3420Nr79	wgs_S3420Nr54	-0.00975777
wgs_S3420Nr23	wgs_S3420Nr74	-0.00976614
wgs_S3420Nr49	wgs_S3420Nr39	-0.00977995
wgs_S3420Nr22	wgs_S3420Nr80	-0.00978917
wgs_S3420Nr23	wgs_S3420Nr69	-0.0097948
wgs_S3420Nr23	wgs_S3420Nr26	-0.00980993
wgs_S3420Nr34	wgs_S3420Nr50	-0.00982698
wgs_S3420Nr34	wgs_S3420Nr76	-0.0098486
wgs_S3420Nr32	wgs_S3420Nr80	-0.00984866
wgs_S3420Nr68	wgs_S3420Nr21	-0.00984962
wgs_S3420Nr44	wgs_S3420Nr66	-0.00985152
wgs_S3420Nr22	wgs_S3420Nr62	-0.00985272
wgs_S3420Nr43	wgs_S3420Nr64	-0.00985728
wgs_S3420Nr17	wgs_S3420Nr57	-0.00986371
wgs_S3420Nr17	wgs_S3420Nr65	-0.00986707
wgs_S3420Nr56	wgs_S3420Nr39	-0.00986803
wgs_S3420Nr82	wgs_S3420Nr85	-0.00987013
wgs_S3420Nr32	wgs_S3420Nr70	-0.00988861
wgs_S3420Nr46	wgs_S3420Nr30	-0.00989571
wgs_S3420Nr25	wgs_S3420Nr73	-0.0098959
wgs_S3420Nr68	wgs_S3420Nr80	-0.00990253
wgs_S3420Nr68	wgs_S3420Nr36	-0.00990553
wgs_S3420Nr56	wgs_S3420Nr61	-0.00992052
wgs_S3420Nr58	wgs_S3420Nr88	-0.00992197
wgs_S3420Nr47	wgs_S3420Nr71	-0.00992515
wgs_S3420Nr44	wgs_S3420Nr60	-0.00992648
wgs_S3420Nr31	wgs_S3420Nr35	-0.00992764
wgs_S3420Nr19	wgs_S3420Nr72	-0.00993107
wgs_S3420Nr17	wgs_S3420Nr56	-0.00993462
wgs_S3420Nr37	wgs_S3420Nr89	-0.0099403
wgs_S3420Nr23	wgs_S3420Nr65	-0.00995123
wgs_S3420Nr50	wgs_S3420Nr66	-0.00996954
wgs_S3420Nr50	wgs_S3420Nr68	-0.00997001
wgs_S3420Nr77	wgs_S3420Nr63	-0.00998234
wgs_S3420Nr62	wgs_S3420Nr72	-0.00999134
wgs_S3420Nr62	wgs_S3420Nr60	-0.0099967
wgs_S3420Nr31	wgs_S3420Nr53	-0.0100045
wgs_S3420Nr77	wgs_S3420Nr69	-0.0100291
wgs_S3420Nr44	wgs_S3420Nr51	-0.0100444
wgs_S3420Nr66	wgs_S3420Nr69	-0.0100528
wgs_S3420Nr19	wgs_S3420Nr23	-0.0100583
wgs_S3420Nr22	wgs_S3420Nr89	-0.0100592
wgs_S3420Nr23	wgs_S3420Nr63	-0.0100637
wgs_S3420Nr41	wgs_S3420Nr77	-0.0100646
wgs_S3420Nr88	wgs_S3420Nr51	-0.0100719
wgs_S3420Nr23	wgs_S3420Nr32	-0.01008
wgs_S3420Nr28	wgs_S3420Nr63	-0.0100872
wgs_S3420Nr85	wgs_S3420Nr89	-0.0100934
wgs_S3420Nr52	wgs_S3420Nr88	-0.0100936
wgs_S3420Nr43	wgs_S3420Nr44	-0.0100992
wgs_S3420Nr43	wgs_S3420Nr36	-0.0101142
wgs_S3420Nr55	wgs_S3420Nr79	-0.0101216
wgs_S3420Nr58	wgs_S3420Nr42	-0.010122
wgs_S3420Nr49	wgs_S3420Nr83	-0.0101341
wgs_S3420Nr34	wgs_S3420Nr77	-0.0101493
wgs_S3420Nr89	wgs_S3420Nr60	-0.0101541
wgs_S3420Nr61	wgs_S3420Nr24	-0.0101567
wgs_S3420Nr56	wgs_S3420Nr27	-0.0101609
wgs_S3420Nr61	wgs_S3420Nr45	-0.0101719
wgs_S3420Nr85	wgs_S3420Nr30	-0.0101767
wgs_S3420Nr76	wgs_S3420Nr90	-0.0101834
wgs_S3420Nr28	wgs_S3420Nr64	-0.0101852
wgs_S3420Nr26	wgs_S3420Nr18	-0.0101881
wgs_S3420Nr23	wgs_S3420Nr77	-0.0101969
wgs_S3420Nr71	wgs_S3420Nr83	-0.0102299
wgs_S3420Nr19	wgs_S3420Nr77	-0.0102328
wgs_S3420Nr20	wgs_S3420Nr41	-0.0102341
wgs_S3420Nr47	wgs_S3420Nr86	-0.0102353
wgs_S3420Nr19	wgs_S3420Nr27	-0.0102576
wgs_S3420Nr44	wgs_S3420Nr80	-0.0102598
wgs_S3420Nr41	wgs_S3420Nr74	-0.0102653
wgs_S3420Nr83	wgs_S3420Nr33	-0.0102666
wgs_S3420Nr44	wgs_S3420Nr89	-0.0102671
wgs_S3420Nr16	wgs_S3420Nr90	-0.0102751
wgs_S3420Nr44	wgs_S3420Nr47	-0.0102985
wgs_S3420Nr86	wgs_S3420Nr33	-0.0103109
wgs_S3420Nr50	wgs_S3420Nr79	-0.0103114
wgs_S3420Nr25	wgs_S3420Nr68	-0.0103159
wgs_S3420Nr43	wgs_S3420Nr89	-0.0103217
wgs_S3420Nr43	wgs_S3420Nr55	-0.010322
wgs_S3420Nr56	wgs_S3420Nr76	-0.0103284
wgs_S3420Nr44	wgs_S3420Nr61	-0.0103369
wgs_S3420Nr50	wgs_S3420Nr71	-0.0103485
wgs_S3420Nr59	wgs_S3420Nr65	-0.0103621
wgs_S3420Nr68	wgs_S3420Nr54	-0.0103685
wgs_S3420Nr28	wgs_S3420Nr50	-0.010384
wgs_S3420Nr41	wgs_S3420Nr88	-0.0103975
wgs_S3420Nr47	wgs_S3420Nr56	-0.0104162
wgs_S3420Nr52	wgs_S3420Nr61	-0.0104197
wgs_S3420Nr85	wgs_S3420Nr21	-0.0104323
wgs_S3420Nr59	wgs_S3420Nr73	-0.0104367
wgs_S3420Nr40	wgs_S3420Nr50	-0.010444
wgs_S3420Nr46	wgs_S3420Nr59	-0.0104558
wgs_S3420Nr70	wgs_S3420Nr48	-0.0104589
wgs_S3420Nr76	wgs_S3420Nr86	-0.0104595
wgs_S3420Nr16	wgs_S3420Nr76	-0.0104681
wgs_S3420Nr61	wgs_S3420Nr66	-0.0104894
wgs_S3420Nr48	wgs_S3420Nr75	-0.0105066
wgs_S3420Nr58	wgs_S3420Nr36	-0.0105101
wgs_S3420Nr38	wgs_S3420Nr65	-0.0105283
wgs_S3420Nr53	wgs_S3420Nr87	-0.0105306
wgs_S3420Nr17	wgs_S3420Nr74	-0.0105341
wgs_S3420Nr68	wgs_S3420Nr75	-0.0105353
wgs_S3420Nr58	wgs_S3420Nr89	-0.0105479
wgs_S3420Nr19	wgs_S3420Nr67	-0.0105593
wgs_S3420Nr50	wgs_S3420Nr73	-0.0106033
wgs_S3420Nr32	wgs_S3420Nr35	-0.0106055
wgs_S3420Nr32	wgs_S3420Nr18	-0.0106074
wgs_S3420Nr76	wgs_S3420Nr82	-0.0106172
wgs_S3420Nr24	wgs_S3420Nr51	-0.0106179
wgs_S3420Nr77	wgs_S3420Nr88	-0.01062
wgs_S3420Nr37	wgs_S3420Nr53	-0.0106256
wgs_S3420Nr62	wgs_S3420Nr30	-0.0106291
wgs_S3420Nr19	wgs_S3420Nr49	-0.0106338
wgs_S3420Nr29	wgs_S3420Nr32	-0.0106442
wgs_S3420Nr40	wgs_S3420Nr58	-0.0106475
wgs_S3420Nr22	wgs_S3420Nr81	-0.0106513
wgs_S3420Nr25	wgs_S3420Nr52	-0.0106514
wgs_S3420Nr53	wgs_S3420Nr80	-0.0106568
wgs_S3420Nr54	wgs_S3420Nr63	-0.0106581
wgs_S3420Nr31	wgs_S3420Nr88	-0.0106723
wgs_S3420Nr29	wgs_S3420Nr46	-0.0106728
wgs_S3420Nr38	wgs_S3420Nr58	-0.0106768
wgs_S3420Nr38	wgs_S3420Nr87	-0.010677
wgs_S3420Nr26	wgs_S3420Nr31	-0.0106999
wgs_S3420Nr26	wgs_S3420Nr81	-0.0107053
wgs_S3420Nr52	wgs_S3420Nr64	-0.0107065
wgs_S3420Nr17	wgs_S3420Nr32	-0.0107066
wgs_S3420Nr28	wgs_S3420Nr32	-0.0107229
wgs_S3420Nr29	wgs_S3420Nr84	-0.0107278
wgs_S3420Nr52	wgs_S3420Nr82	-0.0107367
wgs_S3420Nr83	wgs_S3420Nr69	-0.0107482
wgs_S3420Nr67	wgs_S3420Nr27	-0.0107577
wgs_S3420Nr47	wgs_S3420Nr80	-0.010761
wgs_S3420Nr19	wgs_S3420Nr71	-0.0107666
wgs_S3420Nr40	wgs_S3420Nr72	-0.0107736
wgs_S3420Nr83	wgs_S3420Nr81	-0.0107745
wgs_S3420Nr16	wgs_S3420Nr73	-0.0107811
wgs_S3420Nr85	wgs_S3420Nr63	-0.0108154
wgs_S3420Nr19	wgs_S3420Nr52	-0.0108205
wgs_S3420Nr26	wgs_S3420Nr55	-0.0108242
wgs_S3420Nr40	wgs_S3420Nr76	-0.0108267
wgs_S3420Nr43	wgs_S3420Nr90	-0.010839
wgs_S3420Nr83	wgs_S3420Nr57	-0.0108586
wgs_S3420Nr16	wgs_S3420Nr52	-0.010867
wgs_S3420Nr56	wgs_S3420Nr79	-0.0108696
wgs_S3420Nr82	wgs_S3420Nr69	-0.0108716
wgs_S3420Nr49	wgs_S3420Nr87	-0.0108836
wgs_S3420Nr26	wgs_S3420Nr80	-0.0108844
wgs_S3420Nr16	wgs_S3420Nr28	-0.0108939
wgs_S3420Nr64	wgs_S3420Nr18	-0.0109071
wgs_S3420Nr19	wgs_S3420Nr50	-0.0109152
wgs_S3420Nr44	wgs_S3420Nr42	-0.0109181
wgs_S3420Nr23	wgs_S3420Nr85	-0.0109225
wgs_S3420Nr55	wgs_S3420Nr78	-0.0109277
wgs_S3420Nr65	wgs_S3420Nr24	-0.0109305
wgs_S3420Nr46	wgs_S3420Nr74	-0.0109321
wgs_S3420Nr16	wgs_S3420Nr84	-0.0109441
wgs_S3420Nr41	wgs_S3420Nr59	-0.0109467
wgs_S3420Nr47	wgs_S3420Nr27	-0.0109591
wgs_S3420Nr32	wgs_S3420Nr42	-0.0109682
wgs_S3420Nr53	wgs_S3420Nr75	-0.0109721
wgs_S3420Nr32	wgs_S3420Nr54	-0.0109736
wgs_S3420Nr41	wgs_S3420Nr60	-0.0109845
wgs_S3420Nr29	wgs_S3420Nr38	-0.010987
wgs_S3420Nr34	wgs_S3420Nr68	-0.0109917
wgs_S3420Nr50	wgs_S3420Nr67	-0.0109963
wgs_S3420Nr68	wgs_S3420Nr63	-0.0110445
wgs_S3420Nr70	wgs_S3420Nr85	-0.011055
wgs_S3420Nr71	wgs_S3420Nr77	-0.0110829
wgs_S3420Nr61	wgs_S3420Nr57	-0.0110867
wgs_S3420Nr28	wgs_S3420Nr71	-0.0111049
wgs_S3420Nr16	wgs_S3420Nr41	-0.0111133
wgs_S3420Nr32	wgs_S3420Nr47	-0.0111181
wgs_S3420Nr37	wgs_S3420Nr38	-0.0111209
wgs_S3420Nr17	wgs_S3420Nr49	-0.0111212
wgs_S3420Nr44	wgs_S3420Nr54	-0.0111213
wgs_S3420Nr37	wgs_S3420Nr74	-0.011129
wgs_S3420Nr17	wgs_S3420Nr48	-0.0111328
wgs_S3420Nr38	wgs_S3420Nr90	-0.0111333
wgs_S3420Nr59	wgs_S3420Nr45	-0.0111377
wgs_S3420Nr52	wgs_S3420Nr33	-0.0111417
wgs_S3420Nr61	wgs_S3420Nr71	-0.0111456
wgs_S3420Nr16	wgs_S3420Nr59	-0.011149
wgs_S3420Nr18	wgs_S3420Nr87	-0.0111559
wgs_S3420Nr62	wgs_S3420Nr48	-0.0111601
wgs_S3420Nr44	wgs_S3420Nr76	-0.0111704
wgs_S3420Nr25	wgs_S3420Nr82	-0.0111769
wgs_S3420Nr19	wgs_S3420Nr25	-0.0111788
wgs_S3420Nr55	wgs_S3420Nr39	-0.0111865
wgs_S3420Nr22	wgs_S3420Nr84	-0.0111934
wgs_S3420Nr53	wgs_S3420Nr27	-0.0112035
wgs_S3420Nr31	wgs_S3420Nr70	-0.0112153
wgs_S3420Nr65	wgs_S3420Nr39	-0.0112227
wgs_S3420Nr52	wgs_S3420Nr30	-0.0112227
wgs_S3420Nr80	wgs_S3420Nr72	-0.011223
wgs_S3420Nr68	wgs_S3420Nr78	-0.0112258
wgs_S3420Nr62	wgs_S3420Nr79	-0.0112273
wgs_S3420Nr29	wgs_S3420Nr44	-0.0112368
wgs_S3420Nr67	wgs_S3420Nr83	-0.0112569
wgs_S3420Nr55	wgs_S3420Nr88	-0.0112622
wgs_S3420Nr25	wgs_S3420Nr28	-0.0112698
wgs_S3420Nr22	wgs_S3420Nr73	-0.011273
wgs_S3420Nr83	wgs_S3420Nr21	-0.0112812
wgs_S3420Nr49	wgs_S3420Nr86	-0.0112868
wgs_S3420Nr80	wgs_S3420Nr86	-0.0112921
wgs_S3420Nr38	wgs_S3420Nr51	-0.0112987
wgs_S3420Nr77	wgs_S3420Nr72	-0.0113024
wgs_S3420Nr17	wgs_S3420Nr35	-0.0113091
wgs_S3420Nr45	wgs_S3420Nr60	-0.0113157
wgs_S3420Nr49	wgs_S3420Nr57	-0.0113204
wgs_S3420Nr37	wgs_S3420Nr71	-0.0113255
wgs_S3420Nr29	wgs_S3420Nr53	-0.0113259
wgs_S3420Nr59	wgs_S3420Nr84	-0.0113329
wgs_S3420Nr55	wgs_S3420Nr89	-0.0113542
wgs_S3420Nr20	wgs_S3420Nr68	-0.0113628
wgs_S3420Nr19	wgs_S3420Nr32	-0.0113715
wgs_S3420Nr50	wgs_S3420Nr88	-0.0113758
wgs_S3420Nr37	wgs_S3420Nr42	-0.0113959
wgs_S3420Nr52	wgs_S3420Nr86	-0.0113999
wgs_S3420Nr19	wgs_S3420Nr47	-0.0114069
wgs_S3420Nr50	wgs_S3420Nr70	-0.0114151
wgs_S3420Nr28	wgs_S3420Nr45	-0.0114234
wgs_S3420Nr50	wgs_S3420Nr53	-0.0114263
wgs_S3420Nr19	wgs_S3420Nr40	-0.0114271
wgs_S3420Nr23	wgs_S3420Nr27	-0.0114446
wgs_S3420Nr77	wgs_S3420Nr66	-0.0114461
wgs_S3420Nr31	wgs_S3420Nr38	-0.0114524
wgs_S3420Nr26	wgs_S3420Nr53	-0.0114734
wgs_S3420Nr16	wgs_S3420Nr45	-0.0114884
wgs_S3420Nr64	wgs_S3420Nr84	-0.011504
wgs_S3420Nr35	wgs_S3420Nr50	-0.011516
wgs_S3420Nr86	wgs_S3420Nr90	-0.0115175
wgs_S3420Nr50	wgs_S3420Nr60	-0.0115212
wgs_S3420Nr47	wgs_S3420Nr83	-0.0115248
wgs_S3420Nr23	wgs_S3420Nr58	-0.01153
wgs_S3420Nr62	wgs_S3420Nr80	-0.0115463
wgs_S3420Nr79	wgs_S3420Nr75	-0.0115493
wgs_S3420Nr46	wgs_S3420Nr71	-0.0115495
wgs_S3420Nr43	wgs_S3420Nr83	-0.0115538
wgs_S3420Nr77	wgs_S3420Nr60	-0.0115642
wgs_S3420Nr16	wgs_S3420Nr70	-0.011567
wgs_S3420Nr29	wgs_S3420Nr35	-0.011588
wgs_S3420Nr29	wgs_S3420Nr47	-0.0115953
wgs_S3420Nr46	wgs_S3420Nr65	-0.011605
wgs_S3420Nr25	wgs_S3420Nr69	-0.0116085
wgs_S3420Nr32	wgs_S3420Nr79	-0.011614
wgs_S3420Nr31	wgs_S3420Nr43	-0.0116322
wgs_S3420Nr73	wgs_S3420Nr88	-0.0116399
wgs_S3420Nr68	wgs_S3420Nr83	-0.0116482
wgs_S3420Nr40	wgs_S3420Nr61	-0.011651
wgs_S3420Nr47	wgs_S3420Nr58	-0.0116622
wgs_S3420Nr28	wgs_S3420Nr31	-0.0116886
wgs_S3420Nr50	wgs_S3420Nr69	-0.0116939
wgs_S3420Nr24	wgs_S3420Nr48	-0.0117017
wgs_S3420Nr22	wgs_S3420Nr66	-0.0117216
wgs_S3420Nr30	wgs_S3420Nr36	-0.011725
wgs_S3420Nr44	wgs_S3420Nr58	-0.0117617
wgs_S3420Nr56	wgs_S3420Nr80	-0.0117626
wgs_S3420Nr53	wgs_S3420Nr72	-0.0117634
wgs_S3420Nr43	wgs_S3420Nr76	-0.0117703
wgs_S3420Nr37	wgs_S3420Nr52	-0.0117864
wgs_S3420Nr53	wgs_S3420Nr89	-0.011788
wgs_S3420Nr16	wgs_S3420Nr80	-0.0117922
wgs_S3420Nr35	wgs_S3420Nr43	-0.0117983
wgs_S3420Nr62	wgs_S3420Nr77	-0.0118
wgs_S3420Nr50	wgs_S3420Nr52	-0.0118026
wgs_S3420Nr55	wgs_S3420Nr67	-0.011806
wgs_S3420Nr41	wgs_S3420Nr89	-0.0118112
wgs_S3420Nr22	wgs_S3420Nr39	-0.0118175
wgs_S3420Nr28	wgs_S3420Nr88	-0.0118192
wgs_S3420Nr58	wgs_S3420Nr64	-0.0118236
wgs_S3420Nr65	wgs_S3420Nr69	-0.0118249
wgs_S3420Nr17	wgs_S3420Nr81	-0.0118369
wgs_S3420Nr74	wgs_S3420Nr48	-0.0118401
wgs_S3420Nr62	wgs_S3420Nr66	-0.0118454
wgs_S3420Nr63	wgs_S3420Nr72	-0.0118566
wgs_S3420Nr49	wgs_S3420Nr45	-0.0118574
wgs_S3420Nr48	wgs_S3420Nr84	-0.0118588
wgs_S3420Nr26	wgs_S3420Nr82	-0.0118617
wgs_S3420Nr58	wgs_S3420Nr84	-0.0118871
wgs_S3420Nr37	wgs_S3420Nr80	-0.0118922
wgs_S3420Nr43	wgs_S3420Nr72	-0.0118959
wgs_S3420Nr53	wgs_S3420Nr77	-0.011896
wgs_S3420Nr59	wgs_S3420Nr63	-0.0119109
wgs_S3420Nr35	wgs_S3420Nr73	-0.0119162
wgs_S3420Nr31	wgs_S3420Nr41	-0.0119172
wgs_S3420Nr40	wgs_S3420Nr83	-0.0119376
wgs_S3420Nr79	wgs_S3420Nr80	-0.0119388
wgs_S3420Nr38	wgs_S3420Nr76	-0.0119389
wgs_S3420Nr17	wgs_S3420Nr24	-0.0119415
wgs_S3420Nr46	wgs_S3420Nr56	-0.0119465
wgs_S3420Nr56	wgs_S3420Nr24	-0.0119532
wgs_S3420Nr76	wgs_S3420Nr60	-0.0119628
wgs_S3420Nr31	wgs_S3420Nr36	-0.011963
wgs_S3420Nr16	wgs_S3420Nr40	-0.0119831
wgs_S3420Nr76	wgs_S3420Nr18	-0.0119891
wgs_S3420Nr55	wgs_S3420Nr21	-0.0119937
wgs_S3420Nr49	wgs_S3420Nr65	-0.0120137
wgs_S3420Nr55	wgs_S3420Nr83	-0.0120352
wgs_S3420Nr62	wgs_S3420Nr73	-0.0120437
wgs_S3420Nr28	wgs_S3420Nr70	-0.0120488
wgs_S3420Nr46	wgs_S3420Nr27	-0.012056
wgs_S3420Nr35	wgs_S3420Nr18	-0.0120582
wgs_S3420Nr32	wgs_S3420Nr59	-0.0120724
wgs_S3420Nr29	wgs_S3420Nr48	-0.0120785
wgs_S3420Nr56	wgs_S3420Nr54	-0.0120969
wgs_S3420Nr76	wgs_S3420Nr21	-0.0120983
wgs_S3420Nr70	wgs_S3420Nr83	-0.0121105
wgs_S3420Nr50	wgs_S3420Nr74	-0.012121
wgs_S3420Nr43	wgs_S3420Nr47	-0.0121386
wgs_S3420Nr88	wgs_S3420Nr18	-0.0121453
wgs_S3420Nr52	wgs_S3420Nr24	-0.0121559
wgs_S3420Nr35	wgs_S3420Nr82	-0.0121591
wgs_S3420Nr77	wgs_S3420Nr85	-0.0121662
wgs_S3420Nr58	wgs_S3420Nr80	-0.0121664
wgs_S3420Nr19	wgs_S3420Nr30	-0.0121673
wgs_S3420Nr23	wgs_S3420Nr80	-0.0121705
wgs_S3420Nr55	wgs_S3420Nr45	-0.0121929
wgs_S3420Nr28	wgs_S3420Nr52	-0.0122016
wgs_S3420Nr52	wgs_S3420Nr81	-0.0122067
wgs_S3420Nr69	wgs_S3420Nr78	-0.012209
wgs_S3420Nr76	wgs_S3420Nr27	-0.0122189
wgs_S3420Nr20	wgs_S3420Nr67	-0.0122243
wgs_S3420Nr33	wgs_S3420Nr45	-0.0122244
wgs_S3420Nr82	wgs_S3420Nr83	-0.0122297
wgs_S3420Nr29	wgs_S3420Nr56	-0.0122405
wgs_S3420Nr25	wgs_S3420Nr32	-0.0122427
wgs_S3420Nr49	wgs_S3420Nr52	-0.0122481
wgs_S3420Nr64	wgs_S3420Nr90	-0.0122513
wgs_S3420Nr31	wgs_S3420Nr39	-0.0122628
wgs_S3420Nr28	wgs_S3420Nr43	-0.0122679
wgs_S3420Nr23	wgs_S3420Nr22	-0.0122695
wgs_S3420Nr39	wgs_S3420Nr57	-0.0122719
wgs_S3420Nr26	wgs_S3420Nr68	-0.012276
wgs_S3420Nr40	wgs_S3420Nr33	-0.0122945
wgs_S3420Nr34	wgs_S3420Nr45	-0.0122973
wgs_S3420Nr71	wgs_S3420Nr63	-0.0123066
wgs_S3420Nr20	wgs_S3420Nr73	-0.0123111
wgs_S3420Nr61	wgs_S3420Nr73	-0.0123185
wgs_S3420Nr32	wgs_S3420Nr21	-0.0123227
wgs_S3420Nr76	wgs_S3420Nr36	-0.0123323
wgs_S3420Nr32	wgs_S3420Nr62	-0.0123428
wgs_S3420Nr72	wgs_S3420Nr75	-0.0123455
wgs_S3420Nr62	wgs_S3420Nr70	-0.0123462
wgs_S3420Nr46	wgs_S3420Nr76	-0.0123488
wgs_S3420Nr27	wgs_S3420Nr84	-0.0123604
wgs_S3420Nr59	wgs_S3420Nr18	-0.0123804
wgs_S3420Nr61	wgs_S3420Nr85	-0.0124
wgs_S3420Nr76	wgs_S3420Nr72	-0.012409
wgs_S3420Nr44	wgs_S3420Nr85	-0.0124112
wgs_S3420Nr28	wgs_S3420Nr55	-0.0124137
wgs_S3420Nr74	wgs_S3420Nr69	-0.0124181
wgs_S3420Nr28	wgs_S3420Nr89	-0.0124227
wgs_S3420Nr76	wgs_S3420Nr66	-0.0124275
wgs_S3420Nr41	wgs_S3420Nr47	-0.012428
wgs_S3420Nr38	wgs_S3420Nr64	-0.0124283
wgs_S3420Nr61	wgs_S3420Nr88	-0.0124311
wgs_S3420Nr70	wgs_S3420Nr88	-0.0124402
wgs_S3420Nr67	wgs_S3420Nr86	-0.0124408
wgs_S3420Nr20	wgs_S3420Nr69	-0.0124418
wgs_S3420Nr25	wgs_S3420Nr54	-0.0124493
wgs_S3420Nr20	wgs_S3420Nr54	-0.0124498
wgs_S3420Nr67	wgs_S3420Nr63	-0.0124596
wgs_S3420Nr28	wgs_S3420Nr67	-0.012465
wgs_S3420Nr48	wgs_S3420Nr87	-0.0124744
wgs_S3420Nr55	wgs_S3420Nr80	-0.0124783
wgs_S3420Nr19	wgs_S3420Nr81	-0.0124845
wgs_S3420Nr50	wgs_S3420Nr72	-0.0124937
wgs_S3420Nr76	wgs_S3420Nr89	-0.0124949
wgs_S3420Nr34	wgs_S3420Nr46	-0.0124973
wgs_S3420Nr73	wgs_S3420Nr57	-0.0125018
wgs_S3420Nr86	wgs_S3420Nr24	-0.0125111
wgs_S3420Nr86	wgs_S3420Nr88	-0.0125131
wgs_S3420Nr20	wgs_S3420Nr45	-0.0125373
wgs_S3420Nr34	wgs_S3420Nr49	-0.0125454
wgs_S3420Nr30	wgs_S3420Nr33	-0.0125511
wgs_S3420Nr89	wgs_S3420Nr81	-0.0125527
wgs_S3420Nr73	wgs_S3420Nr72	-0.0125582
wgs_S3420Nr63	wgs_S3420Nr78	-0.012564
wgs_S3420Nr54	wgs_S3420Nr87	-0.0125664
wgs_S3420Nr23	wgs_S3420Nr78	-0.0125755
wgs_S3420Nr29	wgs_S3420Nr86	-0.0125833
wgs_S3420Nr55	wgs_S3420Nr87	-0.0125926
wgs_S3420Nr64	wgs_S3420Nr78	-0.0125931
wgs_S3420Nr53	wgs_S3420Nr42	-0.0125945
wgs_S3420Nr89	wgs_S3420Nr39	-0.0126027
wgs_S3420Nr51	wgs_S3420Nr60	-0.0126154
wgs_S3420Nr26	wgs_S3420Nr34	-0.0126291
wgs_S3420Nr34	wgs_S3420Nr57	-0.0126356
wgs_S3420Nr74	wgs_S3420Nr82	-0.01264
wgs_S3420Nr70	wgs_S3420Nr75	-0.0126468
wgs_S3420Nr31	wgs_S3420Nr32	-0.0126496
wgs_S3420Nr28	wgs_S3420Nr38	-0.0126555
wgs_S3420Nr52	wgs_S3420Nr56	-0.0126762
wgs_S3420Nr49	wgs_S3420Nr89	-0.0126792
wgs_S3420Nr18	wgs_S3420Nr33	-0.0126792
wgs_S3420Nr67	wgs_S3420Nr90	-0.0126823
wgs_S3420Nr67	wgs_S3420Nr24	-0.0126843
wgs_S3420Nr52	wgs_S3420Nr63	-0.0126962
wgs_S3420Nr77	wgs_S3420Nr45	-0.0127047
wgs_S3420Nr24	wgs_S3420Nr90	-0.012706
wgs_S3420Nr32	wgs_S3420Nr88	-0.0127458
wgs_S3420Nr29	wgs_S3420Nr58	-0.0127517
wgs_S3420Nr57	wgs_S3420Nr87	-0.012754
wgs_S3420Nr50	wgs_S3420Nr27	-0.0127674
wgs_S3420Nr26	wgs_S3420Nr29	-0.0127851
wgs_S3420Nr77	wgs_S3420Nr36	-0.0127985
wgs_S3420Nr32	wgs_S3420Nr65	-0.0127993
wgs_S3420Nr20	wgs_S3420Nr77	-0.0128062
wgs_S3420Nr77	wgs_S3420Nr42	-0.0128064
wgs_S3420Nr71	wgs_S3420Nr81	-0.0128096
wgs_S3420Nr16	wgs_S3420Nr56	-0.012812
wgs_S3420Nr17	wgs_S3420Nr28	-0.0128191
wgs_S3420Nr58	wgs_S3420Nr76	-0.0128278
wgs_S3420Nr19	wgs_S3420Nr58	-0.0128344
wgs_S3420Nr71	wgs_S3420Nr79	-0.0128368
wgs_S3420Nr88	wgs_S3420Nr54	-0.0128391
wgs_S3420Nr55	wgs_S3420Nr58	-0.0128461
wgs_S3420Nr17	wgs_S3420Nr37	-0.0128528
wgs_S3420Nr31	wgs_S3420Nr51	-0.0128562
wgs_S3420Nr53	wgs_S3420Nr45	-0.0128593
wgs_S3420Nr50	wgs_S3420Nr36	-0.0128602
wgs_S3420Nr53	wgs_S3420Nr67	-0.0128786
wgs_S3420Nr68	wgs_S3420Nr85	-0.0128969
wgs_S3420Nr44	wgs_S3420Nr88	-0.0129017
wgs_S3420Nr35	wgs_S3420Nr38	-0.0129069
wgs_S3420Nr35	wgs_S3420Nr67	-0.0129083
wgs_S3420Nr56	wgs_S3420Nr90	-0.0129224
wgs_S3420Nr19	wgs_S3420Nr65	-0.0129227
wgs_S3420Nr37	wgs_S3420Nr85	-0.012923
wgs_S3420Nr49	wgs_S3420Nr81	-0.0129309
wgs_S3420Nr22	wgs_S3420Nr48	-0.0129367
wgs_S3420Nr64	wgs_S3420Nr72	-0.0129394
wgs_S3420Nr52	wgs_S3420Nr85	-0.0129498
wgs_S3420Nr49	wgs_S3420Nr78	-0.0129504
wgs_S3420Nr73	wgs_S3420Nr36	-0.0129524
wgs_S3420Nr70	wgs_S3420Nr45	-0.0129549
wgs_S3420Nr86	wgs_S3420Nr36	-0.0129749
wgs_S3420Nr59	wgs_S3420Nr33	-0.0129768
wgs_S3420Nr85	wgs_S3420Nr54	-0.0129853
wgs_S3420Nr61	wgs_S3420Nr72	-0.0129965
wgs_S3420Nr29	wgs_S3420Nr70	-0.0130028
wgs_S3420Nr65	wgs_S3420Nr80	-0.0130106
wgs_S3420Nr23	wgs_S3420Nr51	-0.0130173
wgs_S3420Nr43	wgs_S3420Nr70	-0.0130232
wgs_S3420Nr19	wgs_S3420Nr59	-0.0130244
wgs_S3420Nr17	wgs_S3420Nr76	-0.0130276
wgs_S3420Nr67	wgs_S3420Nr73	-0.0130353
wgs_S3420Nr75	wgs_S3420Nr81	-0.0130391
wgs_S3420Nr28	wgs_S3420Nr34	-0.0130472
wgs_S3420Nr47	wgs_S3420Nr61	-0.0130476
wgs_S3420Nr49	wgs_S3420Nr90	-0.013051
wgs_S3420Nr17	wgs_S3420Nr69	-0.0130559
wgs_S3420Nr62	wgs_S3420Nr27	-0.0130669
wgs_S3420Nr37	wgs_S3420Nr44	-0.0130734
wgs_S3420Nr61	wgs_S3420Nr33	-0.0130804
wgs_S3420Nr20	wgs_S3420Nr52	-0.0130824
wgs_S3420Nr52	wgs_S3420Nr45	-0.0130973
wgs_S3420Nr26	wgs_S3420Nr33	-0.0130975
wgs_S3420Nr47	wgs_S3420Nr84	-0.0131155
wgs_S3420Nr22	wgs_S3420Nr76	-0.0131178
wgs_S3420Nr22	wgs_S3420Nr34	-0.0131245
wgs_S3420Nr46	wgs_S3420Nr81	-0.013125
wgs_S3420Nr16	wgs_S3420Nr44	-0.0131453
wgs_S3420Nr34	wgs_S3420Nr58	-0.0131466
wgs_S3420Nr64	wgs_S3420Nr69	-0.0131538
wgs_S3420Nr19	wgs_S3420Nr45	-0.0131548
wgs_S3420Nr46	wgs_S3420Nr88	-0.0131583
wgs_S3420Nr43	wgs_S3420Nr33	-0.0131584
wgs_S3420Nr41	wgs_S3420Nr83	-0.0131688
wgs_S3420Nr43	wgs_S3420Nr54	-0.0131721
wgs_S3420Nr19	wgs_S3420Nr60	-0.0131797
wgs_S3420Nr40	wgs_S3420Nr56	-0.013184
wgs_S3420Nr74	wgs_S3420Nr27	-0.0131844
wgs_S3420Nr31	wgs_S3420Nr46	-0.0131893
wgs_S3420Nr80	wgs_S3420Nr87	-0.0131955
wgs_S3420Nr35	wgs_S3420Nr42	-0.0132044
wgs_S3420Nr34	wgs_S3420Nr30	-0.0132096
wgs_S3420Nr80	wgs_S3420Nr83	-0.0132164
wgs_S3420Nr16	wgs_S3420Nr57	-0.0132211
wgs_S3420Nr25	wgs_S3420Nr79	-0.0132308
wgs_S3420Nr47	wgs_S3420Nr79	-0.0132315
wgs_S3420Nr80	wgs_S3420Nr36	-0.013242
wgs_S3420Nr44	wgs_S3420Nr79	-0.0132439
wgs_S3420Nr32	wgs_S3420Nr38	-0.0132459
wgs_S3420Nr27	wgs_S3420Nr39	-0.0132516
wgs_S3420Nr52	wgs_S3420Nr39	-0.0132539
wgs_S3420Nr82	wgs_S3420Nr63	-0.0132582
wgs_S3420Nr22	wgs_S3420Nr47	-0.0132687
wgs_S3420Nr74	wgs_S3420Nr39	-0.0132783
wgs_S3420Nr38	wgs_S3420Nr70	-0.0132799
wgs_S3420Nr25	wgs_S3420Nr63	-0.0132812
wgs_S3420Nr25	wgs_S3420Nr41	-0.0132844
wgs_S3420Nr46	wgs_S3420Nr79	-0.0132881
wgs_S3420Nr17	wgs_S3420Nr21	-0.0132884
wgs_S3420Nr49	wgs_S3420Nr79	-0.0132984
wgs_S3420Nr85	wgs_S3420Nr39	-0.0133047
wgs_S3420Nr20	wgs_S3420Nr44	-0.0133088
wgs_S3420Nr67	wgs_S3420Nr68	-0.0133193
wgs_S3420Nr16	wgs_S3420Nr17	-0.0133193
wgs_S3420Nr62	wgs_S3420Nr65	-0.0133209
wgs_S3420Nr47	wgs_S3420Nr81	-0.013324
wgs_S3420Nr83	wgs_S3420Nr90	-0.013325
wgs_S3420Nr31	wgs_S3420Nr90	-0.0133253
wgs_S3420Nr18	wgs_S3420Nr90	-0.0133314
wgs_S3420Nr76	wgs_S3420Nr57	-0.0133373
wgs_S3420Nr22	wgs_S3420Nr45	-0.0133423
wgs_S3420Nr49	wgs_S3420Nr64	-0.0133443
wgs_S3420Nr64	wgs_S3420Nr45	-0.0133465
wgs_S3420Nr79	wgs_S3420Nr84	-0.0133466
wgs_S3420Nr17	wgs_S3420Nr36	-0.0133614
wgs_S3420Nr49	wgs_S3420Nr80	-0.013364
wgs_S3420Nr55	wgs_S3420Nr90	-0.0133783
wgs_S3420Nr89	wgs_S3420Nr42	-0.0133804
wgs_S3420Nr79	wgs_S3420Nr88	-0.0133935
wgs_S3420Nr31	wgs_S3420Nr83	-0.0133948
wgs_S3420Nr82	wgs_S3420Nr75	-0.0133959
wgs_S3420Nr35	wgs_S3420Nr81	-0.0133966
wgs_S3420Nr86	wgs_S3420Nr42	-0.0134005
wgs_S3420Nr85	wgs_S3420Nr81	-0.0134169
wgs_S3420Nr83	wgs_S3420Nr85	-0.0134212
wgs_S3420Nr35	wgs_S3420Nr45	-0.0134231
wgs_S3420Nr17	wgs_S3420Nr23	-0.0134281
wgs_S3420Nr35	wgs_S3420Nr58	-0.0134339
wgs_S3420Nr29	wgs_S3420Nr42	-0.0134441
wgs_S3420Nr77	wgs_S3420Nr79	-0.0134563
wgs_S3420Nr34	wgs_S3420Nr67	-0.0134641
wgs_S3420Nr25	wgs_S3420Nr49	-0.0134645
wgs_S3420Nr85	wgs_S3420Nr90	-0.0134771
wgs_S3420Nr25	wgs_S3420Nr74	-0.0134796
wgs_S3420Nr67	wgs_S3420Nr79	-0.0134855
wgs_S3420Nr47	wgs_S3420Nr66	-0.0134931
wgs_S3420Nr53	wgs_S3420Nr61	-0.0134939
wgs_S3420Nr17	wgs_S3420Nr29	-0.0134943
wgs_S3420Nr31	wgs_S3420Nr34	-0.0135044
wgs_S3420Nr48	wgs_S3420Nr72	-0.0135056
wgs_S3420Nr16	wgs_S3420Nr68	-0.0135236
wgs_S3420Nr68	wgs_S3420Nr86	-0.0135244
wgs_S3420Nr32	wgs_S3420Nr43	-0.013531
wgs_S3420Nr83	wgs_S3420Nr51	-0.0135314
wgs_S3420Nr25	wgs_S3420Nr39	-0.0135321
wgs_S3420Nr77	wgs_S3420Nr57	-0.0135336
wgs_S3420Nr74	wgs_S3420Nr54	-0.0135358
wgs_S3420Nr50	wgs_S3420Nr83	-0.0135482
wgs_S3420Nr36	wgs_S3420Nr69	-0.0135492
wgs_S3420Nr22	wgs_S3420Nr86	-0.0135515
wgs_S3420Nr17	wgs_S3420Nr34	-0.013556
wgs_S3420Nr20	wgs_S3420Nr40	-0.0135571
wgs_S3420Nr89	wgs_S3420Nr87	-0.0135696
wgs_S3420Nr41	wgs_S3420Nr66	-0.0135809
wgs_S3420Nr41	wgs_S3420Nr85	-0.013594
wgs_S3420Nr59	wgs_S3420Nr78	-0.0135945
wgs_S3420Nr53	wgs_S3420Nr56	-0.0136047
wgs_S3420Nr52	wgs_S3420Nr67	-0.0136059
wgs_S3420Nr17	wgs_S3420Nr39	-0.0136229
wgs_S3420Nr37	wgs_S3420Nr75	-0.0136252
wgs_S3420Nr26	wgs_S3420Nr52	-0.0136263
wgs_S3420Nr21	wgs_S3420Nr69	-0.0136274
wgs_S3420Nr28	wgs_S3420Nr47	-0.0136291
wgs_S3420Nr64	wgs_S3420Nr81	-0.0136293
wgs_S3420Nr68	wgs_S3420Nr71	-0.0136415
wgs_S3420Nr61	wgs_S3420Nr74	-0.0136424
wgs_S3420Nr31	wgs_S3420Nr59	-0.0136481
wgs_S3420Nr20	wgs_S3420Nr82	-0.0136543
wgs_S3420Nr32	wgs_S3420Nr76	-0.0136621
wgs_S3420Nr41	wgs_S3420Nr76	-0.0136648
wgs_S3420Nr53	wgs_S3420Nr81	-0.013665
wgs_S3420Nr70	wgs_S3420Nr33	-0.0136667
wgs_S3420Nr28	wgs_S3420Nr65	-0.0136674
wgs_S3420Nr16	wgs_S3420Nr63	-0.0136758
wgs_S3420Nr20	wgs_S3420Nr80	-0.0136788
wgs_S3420Nr45	wgs_S3420Nr51	-0.0136818
wgs_S3420Nr17	wgs_S3420Nr84	-0.0136827
wgs_S3420Nr49	wgs_S3420Nr71	-0.0136878
wgs_S3420Nr16	wgs_S3420Nr81	-0.0136925
wgs_S3420Nr70	wgs_S3420Nr78	-0.0137063
wgs_S3420Nr30	wgs_S3420Nr51	-0.0137063
wgs_S3420Nr24	wgs_S3420Nr45	-0.0137188
wgs_S3420Nr38	wgs_S3420Nr41	-0.0137381
wgs_S3420Nr70	wgs_S3420Nr81	-0.0137425
wgs_S3420Nr44	wgs_S3420Nr63	-0.0137454
wgs_S3420Nr44	wgs_S3420Nr82	-0.0137506
wgs_S3420Nr76	wgs_S3420Nr85	-0.0137517
wgs_S3420Nr29	wgs_S3420Nr71	-0.0137563
wgs_S3420Nr40	wgs_S3420Nr63	-0.0137573
wgs_S3420Nr22	wgs_S3420Nr78	-0.0137629
wgs_S3420Nr22	wgs_S3420Nr65	-0.0137647
wgs_S3420Nr23	wgs_S3420Nr40	-0.0137739
wgs_S3420Nr32	wgs_S3420Nr83	-0.0137912
wgs_S3420Nr64	wgs_S3420Nr88	-0.0138026
wgs_S3420Nr88	wgs_S3420Nr33	-0.0138036
wgs_S3420Nr49	wgs_S3420Nr82	-0.0138041
wgs_S3420Nr20	wgs_S3420Nr70	-0.0138094
wgs_S3420Nr56	wgs_S3420Nr70	-0.0138278
wgs_S3420Nr16	wgs_S3420Nr86	-0.0138424
wgs_S3420Nr73	wgs_S3420Nr80	-0.0138427
wgs_S3420Nr38	wgs_S3420Nr74	-0.0138468
wgs_S3420Nr59	wgs_S3420Nr72	-0.0138512
wgs_S3420Nr17	wgs_S3420Nr46	-0.0138664
wgs_S3420Nr28	wgs_S3420Nr29	-0.013875
wgs_S3420Nr38	wgs_S3420Nr75	-0.0138869
wgs_S3420Nr40	wgs_S3420Nr24	-0.0138876
wgs_S3420Nr55	wgs_S3420Nr69	-0.0138929
wgs_S3420Nr55	wgs_S3420Nr24	-0.0139006
wgs_S3420Nr67	wgs_S3420Nr45	-0.0139049
wgs_S3420Nr35	wgs_S3420Nr66	-0.0139062
wgs_S3420Nr18	wgs_S3420Nr21	-0.0139082
wgs_S3420Nr64	wgs_S3420Nr77	-0.0139113
wgs_S3420Nr87	wgs_S3420Nr90	-0.0139237
wgs_S3420Nr43	wgs_S3420Nr39	-0.0139243
wgs_S3420Nr52	wgs_S3420Nr58	-0.0139349
wgs_S3420Nr25	wgs_S3420Nr78	-0.0139477
wgs_S3420Nr34	wgs_S3420Nr55	-0.0139489
wgs_S3420Nr28	wgs_S3420Nr78	-0.0139511
wgs_S3420Nr80	wgs_S3420Nr85	-0.0139534
wgs_S3420Nr43	wgs_S3420Nr18	-0.0139617
wgs_S3420Nr68	wgs_S3420Nr45	-0.0139642
wgs_S3420Nr28	wgs_S3420Nr81	-0.013968
wgs_S3420Nr70	wgs_S3420Nr90	-0.0139742
wgs_S3420Nr35	wgs_S3420Nr86	-0.0139761
wgs_S3420Nr19	wgs_S3420Nr31	-0.0139769
wgs_S3420Nr26	wgs_S3420Nr85	-0.0139806
wgs_S3420Nr28	wgs_S3420Nr87	-0.0139829
wgs_S3420Nr88	wgs_S3420Nr39	-0.0139839
wgs_S3420Nr35	wgs_S3420Nr71	-0.0139905
wgs_S3420Nr32	wgs_S3420Nr36	-0.0139953
wgs_S3420Nr65	wgs_S3420Nr54	-0.0139962
wgs_S3420Nr29	wgs_S3420Nr73	-0.0139964
wgs_S3420Nr26	wgs_S3420Nr59	-0.0139967
wgs_S3420Nr49	wgs_S3420Nr88	-0.0140017
wgs_S3420Nr16	wgs_S3420Nr58	-0.0140093
wgs_S3420Nr37	wgs_S3420Nr69	-0.0140107
wgs_S3420Nr35	wgs_S3420Nr68	-0.0140118
wgs_S3420Nr49	wgs_S3420Nr60	-0.0140257
wgs_S3420Nr29	wgs_S3420Nr60	-0.0140288
wgs_S3420Nr74	wgs_S3420Nr76	-0.0140303
wgs_S3420Nr28	wgs_S3420Nr72	-0.0140323
wgs_S3420Nr24	wgs_S3420Nr84	-0.0140369
wgs_S3420Nr28	wgs_S3420Nr33	-0.0140375
wgs_S3420Nr31	wgs_S3420Nr71	-0.014051
wgs_S3420Nr26	wgs_S3420Nr75	-0.0140546
wgs_S3420Nr18	wgs_S3420Nr51	-0.0140591
wgs_S3420Nr50	wgs_S3420Nr39	-0.0140631
wgs_S3420Nr40	wgs_S3420Nr39	-0.0140643
wgs_S3420Nr25	wgs_S3420Nr33	-0.0140687
wgs_S3420Nr22	wgs_S3420Nr26	-0.0140719
wgs_S3420Nr29	wgs_S3420Nr65	-0.014078
wgs_S3420Nr38	wgs_S3420Nr46	-0.0140807
wgs_S3420Nr88	wgs_S3420Nr60	-0.0140811
wgs_S3420Nr20	wgs_S3420Nr79	-0.0140814
wgs_S3420Nr35	wgs_S3420Nr77	-0.0140864
wgs_S3420Nr80	wgs_S3420Nr27	-0.0140919
wgs_S3420Nr47	wgs_S3420Nr87	-0.0140929
wgs_S3420Nr16	wgs_S3420Nr34	-0.0141055
wgs_S3420Nr32	wgs_S3420Nr71	-0.0141057
wgs_S3420Nr83	wgs_S3420Nr72	-0.0141358
wgs_S3420Nr32	wgs_S3420Nr48	-0.0141359
wgs_S3420Nr47	wgs_S3420Nr57	-0.0141363
wgs_S3420Nr52	wgs_S3420Nr72	-0.0141373
wgs_S3420Nr17	wgs_S3420Nr87	-0.0141414
wgs_S3420Nr22	wgs_S3420Nr49	-0.0141446
wgs_S3420Nr16	wgs_S3420Nr50	-0.0141514
wgs_S3420Nr41	wgs_S3420Nr30	-0.0141523
wgs_S3420Nr38	wgs_S3420Nr86	-0.014154
wgs_S3420Nr22	wgs_S3420Nr60	-0.0141613
wgs_S3420Nr23	wgs_S3420Nr54	-0.0141622
wgs_S3420Nr51	wgs_S3420Nr75	-0.0141679
wgs_S3420Nr56	wgs_S3420Nr87	-0.0141722
wgs_S3420Nr71	wgs_S3420Nr30	-0.0141724
wgs_S3420Nr37	wgs_S3420Nr83	-0.0141731
wgs_S3420Nr62	wgs_S3420Nr54	-0.0141887
wgs_S3420Nr65	wgs_S3420Nr79	-0.0141926
wgs_S3420Nr19	wgs_S3420Nr83	-0.0141972
wgs_S3420Nr38	wgs_S3420Nr56	-0.0142081
wgs_S3420Nr16	wgs_S3420Nr35	-0.0142117
wgs_S3420Nr40	wgs_S3420Nr74	-0.014222
wgs_S3420Nr58	wgs_S3420Nr65	-0.0142251
wgs_S3420Nr40	wgs_S3420Nr52	-0.0142336
wgs_S3420Nr47	wgs_S3420Nr75	-0.0142424
wgs_S3420Nr40	wgs_S3420Nr30	-0.0142478
wgs_S3420Nr39	wgs_S3420Nr81	-0.014255
wgs_S3420Nr52	wgs_S3420Nr84	-0.0142704
wgs_S3420Nr29	wgs_S3420Nr68	-0.0142761
wgs_S3420Nr23	wgs_S3420Nr76	-0.0142827
wgs_S3420Nr35	wgs_S3420Nr85	-0.014294
wgs_S3420Nr71	wgs_S3420Nr82	-0.0142954
wgs_S3420Nr35	wgs_S3420Nr62	-0.0142995
wgs_S3420Nr25	wgs_S3420Nr71	-0.0143009
wgs_S3420Nr53	wgs_S3420Nr79	-0.0143082
wgs_S3420Nr46	wgs_S3420Nr58	-0.0143177
wgs_S3420Nr24	wgs_S3420Nr57	-0.0143207
wgs_S3420Nr50	wgs_S3420Nr59	-0.0143211
wgs_S3420Nr17	wgs_S3420Nr82	-0.014322
wgs_S3420Nr41	wgs_S3420Nr58	-0.0143237
wgs_S3420Nr64	wgs_S3420Nr86	-0.0143403
wgs_S3420Nr35	wgs_S3420Nr56	-0.0143423
wgs_S3420Nr23	wgs_S3420Nr45	-0.0143425
wgs_S3420Nr38	wgs_S3420Nr66	-0.0143473
wgs_S3420Nr39	wgs_S3420Nr75	-0.0143482
wgs_S3420Nr83	wgs_S3420Nr42	-0.0143495
wgs_S3420Nr65	wgs_S3420Nr85	-0.0143521
wgs_S3420Nr34	wgs_S3420Nr48	-0.014358
wgs_S3420Nr88	wgs_S3420Nr69	-0.014359
wgs_S3420Nr49	wgs_S3420Nr68	-0.014374
wgs_S3420Nr34	wgs_S3420Nr40	-0.0143775
wgs_S3420Nr82	wgs_S3420Nr18	-0.0143789
wgs_S3420Nr52	wgs_S3420Nr48	-0.0143824
wgs_S3420Nr23	wgs_S3420Nr48	-0.0143847
wgs_S3420Nr25	wgs_S3420Nr51	-0.0143869
wgs_S3420Nr17	wgs_S3420Nr80	-0.0143875
wgs_S3420Nr58	wgs_S3420Nr68	-0.0143886
wgs_S3420Nr82	wgs_S3420Nr81	-0.014394
wgs_S3420Nr52	wgs_S3420Nr78	-0.0143976
wgs_S3420Nr37	wgs_S3420Nr33	-0.0143999
wgs_S3420Nr22	wgs_S3420Nr70	-0.0144008
wgs_S3420Nr70	wgs_S3420Nr30	-0.014403
wgs_S3420Nr67	wgs_S3420Nr21	-0.0144031
wgs_S3420Nr61	wgs_S3420Nr79	-0.0144046
wgs_S3420Nr16	wgs_S3420Nr79	-0.0144049
wgs_S3420Nr64	wgs_S3420Nr67	-0.0144237
wgs_S3420Nr31	wgs_S3420Nr77	-0.0144302
wgs_S3420Nr25	wgs_S3420Nr31	-0.0144312
wgs_S3420Nr40	wgs_S3420Nr77	-0.0144362
wgs_S3420Nr43	wgs_S3420Nr67	-0.0144448
wgs_S3420Nr19	wgs_S3420Nr82	-0.0144486
wgs_S3420Nr52	wgs_S3420Nr77	-0.01445
wgs_S3420Nr43	wgs_S3420Nr24	-0.0144574
wgs_S3420Nr25	wgs_S3420Nr85	-0.0144598
wgs_S3420Nr61	wgs_S3420Nr76	-0.0144677
wgs_S3420Nr43	wgs_S3420Nr74	-0.0144798
wgs_S3420Nr49	wgs_S3420Nr69	-0.0144817
wgs_S3420Nr76	wgs_S3420Nr42	-0.0144852
wgs_S3420Nr34	wgs_S3420Nr81	-0.0144905
wgs_S3420Nr27	wgs_S3420Nr51	-0.0144915
wgs_S3420Nr59	wgs_S3420Nr89	-0.0144937
wgs_S3420Nr40	wgs_S3420Nr41	-0.0144975
wgs_S3420Nr25	wgs_S3420Nr66	-0.0145068
wgs_S3420Nr35	wgs_S3420Nr89	-0.0145103
wgs_S3420Nr86	wgs_S3420Nr27	-0.0145118
wgs_S3420Nr65	wgs_S3420Nr73	-0.0145159
wgs_S3420Nr37	wgs_S3420Nr70	-0.0145205
wgs_S3420Nr23	wgs_S3420Nr43	-0.0145211
wgs_S3420Nr22	wgs_S3420Nr50	-0.0145236
wgs_S3420Nr76	wgs_S3420Nr45	-0.014524
wgs_S3420Nr73	wgs_S3420Nr90	-0.0145276
wgs_S3420Nr88	wgs_S3420Nr45	-0.0145318
wgs_S3420Nr26	wgs_S3420Nr66	-0.0145333
wgs_S3420Nr65	wgs_S3420Nr21	-0.0145436
wgs_S3420Nr22	wgs_S3420Nr31	-0.0145438
wgs_S3420Nr23	wgs_S3420Nr86	-0.0145535
wgs_S3420Nr37	wgs_S3420Nr90	-0.0145541
wgs_S3420Nr37	wgs_S3420Nr72	-0.0145564
wgs_S3420Nr20	wgs_S3420Nr47	-0.014563
wgs_S3420Nr61	wgs_S3420Nr48	-0.0145713
wgs_S3420Nr38	wgs_S3420Nr60	-0.0145762
wgs_S3420Nr26	wgs_S3420Nr47	-0.0145865
wgs_S3420Nr62	wgs_S3420Nr86	-0.0145924
wgs_S3420Nr22	wgs_S3420Nr54	-0.0145945
wgs_S3420Nr47	wgs_S3420Nr90	-0.014602
wgs_S3420Nr67	wgs_S3420Nr89	-0.0146144
wgs_S3420Nr47	wgs_S3420Nr50	-0.0146245
wgs_S3420Nr52	wgs_S3420Nr68	-0.0146283
wgs_S3420Nr52	wgs_S3420Nr51	-0.0146313
wgs_S3420Nr73	wgs_S3420Nr21	-0.0146354
wgs_S3420Nr37	wgs_S3420Nr24	-0.0146378
wgs_S3420Nr16	wgs_S3420Nr54	-0.01464
wgs_S3420Nr23	wgs_S3420Nr42	-0.0146485
wgs_S3420Nr56	wgs_S3420Nr85	-0.0146492
wgs_S3420Nr25	wgs_S3420Nr90	-0.0146565
wgs_S3420Nr58	wgs_S3420Nr67	-0.0146648
wgs_S3420Nr29	wgs_S3420Nr54	-0.0146721
wgs_S3420Nr76	wgs_S3420Nr48	-0.0146759
wgs_S3420Nr34	wgs_S3420Nr35	-0.0146785
wgs_S3420Nr24	wgs_S3420Nr87	-0.0146788
wgs_S3420Nr53	wgs_S3420Nr30	-0.0146863
wgs_S3420Nr80	wgs_S3420Nr33	-0.0146897
wgs_S3420Nr31	wgs_S3420Nr54	-0.0146903
wgs_S3420Nr64	wgs_S3420Nr87	-0.0146911
wgs_S3420Nr88	wgs_S3420Nr87	-0.0146921
wgs_S3420Nr37	wgs_S3420Nr86	-0.0146961
wgs_S3420Nr62	wgs_S3420Nr24	-0.0147009
wgs_S3420Nr70	wgs_S3420Nr27	-0.0147042
wgs_S3420Nr50	wgs_S3420Nr24	-0.0147069
wgs_S3420Nr34	wgs_S3420Nr52	-0.0147109
wgs_S3420Nr34	wgs_S3420Nr51	-0.0147182
wgs_S3420Nr39	wgs_S3420Nr42	-0.0147232
wgs_S3420Nr35	wgs_S3420Nr63	-0.0147244
wgs_S3420Nr20	wgs_S3420Nr57	-0.0147278
wgs_S3420Nr71	wgs_S3420Nr75	-0.0147341
wgs_S3420Nr58	wgs_S3420Nr61	-0.0147352
wgs_S3420Nr71	wgs_S3420Nr76	-0.0147492
wgs_S3420Nr34	wgs_S3420Nr18	-0.0147556
wgs_S3420Nr59	wgs_S3420Nr64	-0.0147604
wgs_S3420Nr58	wgs_S3420Nr59	-0.0147653
wgs_S3420Nr38	wgs_S3420Nr80	-0.0147675
wgs_S3420Nr37	wgs_S3420Nr87	-0.0147775
wgs_S3420Nr43	wgs_S3420Nr82	-0.0147815
wgs_S3420Nr31	wgs_S3420Nr79	-0.0147823
wgs_S3420Nr73	wgs_S3420Nr84	-0.0147831
wgs_S3420Nr41	wgs_S3420Nr24	-0.0147885
wgs_S3420Nr41	wgs_S3420Nr79	-0.0147964
wgs_S3420Nr17	wgs_S3420Nr86	-0.0148106
wgs_S3420Nr71	wgs_S3420Nr60	-0.0148111
wgs_S3420Nr28	wgs_S3420Nr66	-0.0148136
wgs_S3420Nr16	wgs_S3420Nr19	-0.0148146
wgs_S3420Nr23	wgs_S3420Nr88	-0.0148167
wgs_S3420Nr25	wgs_S3420Nr46	-0.0148214
wgs_S3420Nr43	wgs_S3420Nr84	-0.014823
wgs_S3420Nr18	wgs_S3420Nr66	-0.0148277
wgs_S3420Nr43	wgs_S3420Nr69	-0.0148382
wgs_S3420Nr67	wgs_S3420Nr77	-0.0148432
wgs_S3420Nr76	wgs_S3420Nr81	-0.0148454
wgs_S3420Nr37	wgs_S3420Nr48	-0.0148479
wgs_S3420Nr34	wgs_S3420Nr88	-0.014849
wgs_S3420Nr35	wgs_S3420Nr57	-0.0148508
wgs_S3420Nr80	wgs_S3420Nr57	-0.0148515
wgs_S3420Nr86	wgs_S3420Nr75	-0.0148529
wgs_S3420Nr19	wgs_S3420Nr74	-0.0148553
wgs_S3420Nr49	wgs_S3420Nr36	-0.0148572
wgs_S3420Nr24	wgs_S3420Nr63	-0.0148615
wgs_S3420Nr73	wgs_S3420Nr83	-0.0148628
wgs_S3420Nr16	wgs_S3420Nr47	-0.0148629
wgs_S3420Nr73	wgs_S3420Nr48	-0.0148631
wgs_S3420Nr21	wgs_S3420Nr66	-0.0148727
wgs_S3420Nr74	wgs_S3420Nr88	-0.0148748
wgs_S3420Nr16	wgs_S3420Nr65	-0.0148821
wgs_S3420Nr73	wgs_S3420Nr51	-0.0148884
wgs_S3420Nr52	wgs_S3420Nr18	-0.0148907
wgs_S3420Nr29	wgs_S3420Nr61	-0.0148936
wgs_S3420Nr38	wgs_S3420Nr69	-0.0149014
wgs_S3420Nr89	wgs_S3420Nr48	-0.014904
wgs_S3420Nr31	wgs_S3420Nr18	-0.0149045
wgs_S3420Nr21	wgs_S3420Nr33	-0.0149048
wgs_S3420Nr50	wgs_S3420Nr76	-0.0149071
wgs_S3420Nr52	wgs_S3420Nr71	-0.0149092
wgs_S3420Nr64	wgs_S3420Nr65	-0.0149157
wgs_S3420Nr45	wgs_S3420Nr69	-0.0149174
wgs_S3420Nr79	wgs_S3420Nr45	-0.0149224
wgs_S3420Nr63	wgs_S3420Nr84	-0.0149283
wgs_S3420Nr30	wgs_S3420Nr48	-0.0149288
wgs_S3420Nr17	wgs_S3420Nr78	-0.0149368
wgs_S3420Nr68	wgs_S3420Nr51	-0.0149534
wgs_S3420Nr46	wgs_S3420Nr80	-0.0149553
wgs_S3420Nr23	wgs_S3420Nr50	-0.0149553
wgs_S3420Nr74	wgs_S3420Nr86	-0.014956
wgs_S3420Nr35	wgs_S3420Nr39	-0.0149659
wgs_S3420Nr39	wgs_S3420Nr87	-0.0149698
wgs_S3420Nr76	wgs_S3420Nr83	-0.0149866
wgs_S3420Nr16	wgs_S3420Nr88	-0.0149877
wgs_S3420Nr27	wgs_S3420Nr63	-0.0149903
wgs_S3420Nr47	wgs_S3420Nr21	-0.0149911
wgs_S3420Nr58	wgs_S3420Nr75	-0.0149922
wgs_S3420Nr50	wgs_S3420Nr64	-0.0150034
wgs_S3420Nr85	wgs_S3420Nr88	-0.0150059
wgs_S3420Nr38	wgs_S3420Nr59	-0.0150166
wgs_S3420Nr23	wgs_S3420Nr41	-0.0150177
wgs_S3420Nr31	wgs_S3420Nr65	-0.015019
wgs_S3420Nr22	wgs_S3420Nr63	-0.0150194
wgs_S3420Nr65	wgs_S3420Nr18	-0.0150198
wgs_S3420Nr44	wgs_S3420Nr70	-0.0150241
wgs_S3420Nr20	wgs_S3420Nr71	-0.0150253
wgs_S3420Nr28	wgs_S3420Nr18	-0.0150261
wgs_S3420Nr53	wgs_S3420Nr18	-0.0150272
wgs_S3420Nr83	wgs_S3420Nr75	-0.0150404
wgs_S3420Nr35	wgs_S3420Nr80	-0.015041
wgs_S3420Nr46	wgs_S3420Nr86	-0.0150446
wgs_S3420Nr28	wgs_S3420Nr59	-0.0150487
wgs_S3420Nr19	wgs_S3420Nr35	-0.0150555
wgs_S3420Nr43	wgs_S3420Nr61	-0.0150705
wgs_S3420Nr26	wgs_S3420Nr27	-0.0150765
wgs_S3420Nr79	wgs_S3420Nr21	-0.0150801
wgs_S3420Nr64	wgs_S3420Nr79	-0.0150835
wgs_S3420Nr20	wgs_S3420Nr29	-0.0150931
wgs_S3420Nr17	wgs_S3420Nr31	-0.0150935
wgs_S3420Nr82	wgs_S3420Nr24	-0.0151003
wgs_S3420Nr23	wgs_S3420Nr21	-0.0151115
wgs_S3420Nr88	wgs_S3420Nr78	-0.0151148
wgs_S3420Nr88	wgs_S3420Nr24	-0.0151174
wgs_S3420Nr17	wgs_S3420Nr27	-0.0151238
wgs_S3420Nr45	wgs_S3420Nr48	-0.015136
wgs_S3420Nr21	wgs_S3420Nr84	-0.0151486
wgs_S3420Nr58	wgs_S3420Nr39	-0.0151546
wgs_S3420Nr32	wgs_S3420Nr44	-0.0151622
wgs_S3420Nr39	wgs_S3420Nr51	-0.0151638
wgs_S3420Nr79	wgs_S3420Nr89	-0.0151712
wgs_S3420Nr66	wgs_S3420Nr78	-0.0151719
wgs_S3420Nr49	wgs_S3420Nr55	-0.0151947
wgs_S3420Nr30	wgs_S3420Nr54	-0.0152029
wgs_S3420Nr35	wgs_S3420Nr55	-0.0152102
wgs_S3420Nr22	wgs_S3420Nr57	-0.0152159
wgs_S3420Nr38	wgs_S3420Nr18	-0.0152348
wgs_S3420Nr71	wgs_S3420Nr86	-0.0152438
wgs_S3420Nr79	wgs_S3420Nr83	-0.0152441
wgs_S3420Nr27	wgs_S3420Nr72	-0.0152517
wgs_S3420Nr37	wgs_S3420Nr81	-0.0152518
wgs_S3420Nr74	wgs_S3420Nr72	-0.015265
wgs_S3420Nr52	wgs_S3420Nr89	-0.0152734
wgs_S3420Nr56	wgs_S3420Nr77	-0.0152765
wgs_S3420Nr19	wgs_S3420Nr56	-0.0152803
wgs_S3420Nr26	wgs_S3420Nr88	-0.0152843
wgs_S3420Nr62	wgs_S3420Nr74	-0.015287
wgs_S3420Nr17	wgs_S3420Nr53	-0.0152894
wgs_S3420Nr16	wgs_S3420Nr21	-0.0152931
wgs_S3420Nr65	wgs_S3420Nr67	-0.0152947
wgs_S3420Nr25	wgs_S3420Nr55	-0.0152986
wgs_S3420Nr18	wgs_S3420Nr27	-0.0152998
wgs_S3420Nr83	wgs_S3420Nr30	-0.0153
wgs_S3420Nr35	wgs_S3420Nr27	-0.0153097
wgs_S3420Nr67	wgs_S3420Nr75	-0.015319
wgs_S3420Nr57	wgs_S3420Nr63	-0.015324
wgs_S3420Nr40	wgs_S3420Nr84	-0.0153257
wgs_S3420Nr43	wgs_S3420Nr21	-0.0153281
wgs_S3420Nr71	wgs_S3420Nr90	-0.0153349
wgs_S3420Nr55	wgs_S3420Nr18	-0.0153361
wgs_S3420Nr61	wgs_S3420Nr83	-0.0153405
wgs_S3420Nr59	wgs_S3420Nr57	-0.0153443
wgs_S3420Nr61	wgs_S3420Nr54	-0.0153506
wgs_S3420Nr19	wgs_S3420Nr48	-0.0153545
wgs_S3420Nr27	wgs_S3420Nr48	-0.0153595
wgs_S3420Nr79	wgs_S3420Nr78	-0.0153646
wgs_S3420Nr83	wgs_S3420Nr60	-0.015366
wgs_S3420Nr33	wgs_S3420Nr90	-0.0153697
wgs_S3420Nr27	wgs_S3420Nr60	-0.0153845
wgs_S3420Nr16	wgs_S3420Nr55	-0.0153899
wgs_S3420Nr70	wgs_S3420Nr66	-0.0153918
wgs_S3420Nr44	wgs_S3420Nr81	-0.0153972
wgs_S3420Nr37	wgs_S3420Nr88	-0.0154103
wgs_S3420Nr48	wgs_S3420Nr66	-0.0154109
wgs_S3420Nr46	wgs_S3420Nr49	-0.0154136
wgs_S3420Nr29	wgs_S3420Nr36	-0.0154158
wgs_S3420Nr25	wgs_S3420Nr50	-0.0154164
wgs_S3420Nr47	wgs_S3420Nr52	-0.0154189
wgs_S3420Nr40	wgs_S3420Nr73	-0.0154199
wgs_S3420Nr52	wgs_S3420Nr53	-0.0154222
wgs_S3420Nr25	wgs_S3420Nr88	-0.0154322
wgs_S3420Nr74	wgs_S3420Nr83	-0.0154332
wgs_S3420Nr27	wgs_S3420Nr36	-0.0154357
wgs_S3420Nr41	wgs_S3420Nr86	-0.0154363
wgs_S3420Nr76	wgs_S3420Nr24	-0.0154374
wgs_S3420Nr17	wgs_S3420Nr33	-0.0154388
wgs_S3420Nr29	wgs_S3420Nr50	-0.0154524
wgs_S3420Nr53	wgs_S3420Nr69	-0.0154563
wgs_S3420Nr52	wgs_S3420Nr74	-0.0154575
wgs_S3420Nr35	wgs_S3420Nr83	-0.0154581
wgs_S3420Nr58	wgs_S3420Nr81	-0.0154678
wgs_S3420Nr41	wgs_S3420Nr51	-0.0154733
wgs_S3420Nr43	wgs_S3420Nr59	-0.0154744
wgs_S3420Nr20	wgs_S3420Nr53	-0.0154781
wgs_S3420Nr37	wgs_S3420Nr68	-0.0154816
wgs_S3420Nr56	wgs_S3420Nr62	-0.015486
wgs_S3420Nr23	wgs_S3420Nr59	-0.0154927
wgs_S3420Nr41	wgs_S3420Nr53	-0.0155162
wgs_S3420Nr44	wgs_S3420Nr53	-0.0155164
wgs_S3420Nr55	wgs_S3420Nr85	-0.0155171
wgs_S3420Nr53	wgs_S3420Nr76	-0.01553
wgs_S3420Nr54	wgs_S3420Nr60	-0.0155314
wgs_S3420Nr49	wgs_S3420Nr76	-0.015538
wgs_S3420Nr65	wgs_S3420Nr74	-0.0155383
wgs_S3420Nr32	wgs_S3420Nr41	-0.0155421
wgs_S3420Nr65	wgs_S3420Nr75	-0.0155449
wgs_S3420Nr28	wgs_S3420Nr90	-0.0155482
wgs_S3420Nr50	wgs_S3420Nr75	-0.015549
wgs_S3420Nr22	wgs_S3420Nr64	-0.0155505
wgs_S3420Nr19	wgs_S3420Nr86	-0.015551
wgs_S3420Nr34	wgs_S3420Nr85	-0.0155659
wgs_S3420Nr41	wgs_S3420Nr73	-0.0155677
wgs_S3420Nr35	wgs_S3420Nr30	-0.0155698
wgs_S3420Nr49	wgs_S3420Nr63	-0.0155707
wgs_S3420Nr17	wgs_S3420Nr72	-0.0155718
wgs_S3420Nr38	wgs_S3420Nr55	-0.0155723
wgs_S3420Nr76	wgs_S3420Nr30	-0.0155806
wgs_S3420Nr16	wgs_S3420Nr78	-0.0155806
wgs_S3420Nr34	wgs_S3420Nr47	-0.0155968
wgs_S3420Nr71	wgs_S3420Nr88	-0.0155991
wgs_S3420Nr88	wgs_S3420Nr36	-0.0156061
wgs_S3420Nr32	wgs_S3420Nr53	-0.0156155
wgs_S3420Nr33	wgs_S3420Nr75	-0.0156161
wgs_S3420Nr19	wgs_S3420Nr55	-0.0156162
wgs_S3420Nr58	wgs_S3420Nr72	-0.0156206
wgs_S3420Nr35	wgs_S3420Nr72	-0.0156245
wgs_S3420Nr41	wgs_S3420Nr71	-0.0156266
wgs_S3420Nr56	wgs_S3420Nr58	-0.01563
wgs_S3420Nr70	wgs_S3420Nr51	-0.0156393
wgs_S3420Nr50	wgs_S3420Nr42	-0.0156402
wgs_S3420Nr89	wgs_S3420Nr18	-0.0156452
wgs_S3420Nr34	wgs_S3420Nr61	-0.0156478
wgs_S3420Nr50	wgs_S3420Nr57	-0.0156511
wgs_S3420Nr22	wgs_S3420Nr40	-0.0156561
wgs_S3420Nr59	wgs_S3420Nr48	-0.0156597
wgs_S3420Nr85	wgs_S3420Nr69	-0.0156607
wgs_S3420Nr29	wgs_S3420Nr67	-0.0156631
wgs_S3420Nr46	wgs_S3420Nr50	-0.0156776
wgs_S3420Nr16	wgs_S3420Nr48	-0.0156798
wgs_S3420Nr25	wgs_S3420Nr27	-0.0156838
wgs_S3420Nr18	wgs_S3420Nr36	-0.0156887
wgs_S3420Nr59	wgs_S3420Nr86	-0.0156896
wgs_S3420Nr53	wgs_S3420Nr90	-0.0156966
wgs_S3420Nr28	wgs_S3420Nr36	-0.0157012
wgs_S3420Nr74	wgs_S3420Nr51	-0.015704
wgs_S3420Nr89	wgs_S3420Nr36	-0.0157156
wgs_S3420Nr21	wgs_S3420Nr36	-0.0157236
wgs_S3420Nr37	wgs_S3420Nr63	-0.0157302
wgs_S3420Nr55	wgs_S3420Nr82	-0.0157379
wgs_S3420Nr18	wgs_S3420Nr57	-0.0157462
wgs_S3420Nr67	wgs_S3420Nr81	-0.0157536
wgs_S3420Nr27	wgs_S3420Nr78	-0.0157555
wgs_S3420Nr86	wgs_S3420Nr48	-0.0157556
wgs_S3420Nr26	wgs_S3420Nr35	-0.0157615
wgs_S3420Nr65	wgs_S3420Nr81	-0.0157649
wgs_S3420Nr53	wgs_S3420Nr48	-0.0157717
wgs_S3420Nr43	wgs_S3420Nr52	-0.0157863
wgs_S3420Nr41	wgs_S3420Nr63	-0.0157882
wgs_S3420Nr41	wgs_S3420Nr49	-0.0158006
wgs_S3420Nr26	wgs_S3420Nr57	-0.0158082
wgs_S3420Nr73	wgs_S3420Nr79	-0.0158169
wgs_S3420Nr28	wgs_S3420Nr49	-0.0158173
wgs_S3420Nr55	wgs_S3420Nr48	-0.0158199
wgs_S3420Nr25	wgs_S3420Nr44	-0.0158262
wgs_S3420Nr88	wgs_S3420Nr84	-0.0158392
wgs_S3420Nr70	wgs_S3420Nr36	-0.0158393
wgs_S3420Nr46	wgs_S3420Nr89	-0.0158416
wgs_S3420Nr70	wgs_S3420Nr77	-0.0158418
wgs_S3420Nr17	wgs_S3420Nr64	-0.0158434
wgs_S3420Nr17	wgs_S3420Nr70	-0.0158443
wgs_S3420Nr86	wgs_S3420Nr60	-0.0158606
wgs_S3420Nr19	wgs_S3420Nr44	-0.0158659
wgs_S3420Nr62	wgs_S3420Nr88	-0.0158687
wgs_S3420Nr47	wgs_S3420Nr54	-0.0158748
wgs_S3420Nr28	wgs_S3420Nr44	-0.0158776
wgs_S3420Nr71	wgs_S3420Nr73	-0.0158793
wgs_S3420Nr72	wgs_S3420Nr90	-0.0158893
wgs_S3420Nr77	wgs_S3420Nr81	-0.0159015
wgs_S3420Nr41	wgs_S3420Nr67	-0.0159074
wgs_S3420Nr75	wgs_S3420Nr84	-0.0159202
wgs_S3420Nr73	wgs_S3420Nr24	-0.0159233
wgs_S3420Nr82	wgs_S3420Nr27	-0.0159305
wgs_S3420Nr19	wgs_S3420Nr18	-0.0159333
wgs_S3420Nr34	wgs_S3420Nr27	-0.0159334
wgs_S3420Nr49	wgs_S3420Nr27	-0.0159338
wgs_S3420Nr16	wgs_S3420Nr36	-0.0159473
wgs_S3420Nr28	wgs_S3420Nr80	-0.0159484
wgs_S3420Nr65	wgs_S3420Nr89	-0.0159499
wgs_S3420Nr32	wgs_S3420Nr75	-0.0159504
wgs_S3420Nr20	wgs_S3420Nr58	-0.0159611
wgs_S3420Nr28	wgs_S3420Nr77	-0.0159615
wgs_S3420Nr65	wgs_S3420Nr42	-0.0159687
wgs_S3420Nr68	wgs_S3420Nr70	-0.0159765
wgs_S3420Nr32	wgs_S3420Nr49	-0.0159909
wgs_S3420Nr43	wgs_S3420Nr62	-0.0159922
wgs_S3420Nr20	wgs_S3420Nr55	-0.0159957
wgs_S3420Nr53	wgs_S3420Nr51	-0.0160047
wgs_S3420Nr23	wgs_S3420Nr37	-0.0160149
wgs_S3420Nr65	wgs_S3420Nr82	-0.0160215
wgs_S3420Nr27	wgs_S3420Nr69	-0.016023
wgs_S3420Nr37	wgs_S3420Nr47	-0.0160236
wgs_S3420Nr79	wgs_S3420Nr86	-0.0160266
wgs_S3420Nr20	wgs_S3420Nr62	-0.0160277
wgs_S3420Nr55	wgs_S3420Nr71	-0.0160339
wgs_S3420Nr28	wgs_S3420Nr76	-0.0160343
wgs_S3420Nr26	wgs_S3420Nr77	-0.0160504
wgs_S3420Nr20	wgs_S3420Nr81	-0.0160631
wgs_S3420Nr89	wgs_S3420Nr84	-0.0160671
wgs_S3420Nr28	wgs_S3420Nr57	-0.016068
wgs_S3420Nr40	wgs_S3420Nr43	-0.01607
wgs_S3420Nr20	wgs_S3420Nr23	-0.01607
wgs_S3420Nr67	wgs_S3420Nr87	-0.0160792
wgs_S3420Nr61	wgs_S3420Nr82	-0.0160841
wgs_S3420Nr26	wgs_S3420Nr78	-0.0161032
wgs_S3420Nr55	wgs_S3420Nr86	-0.016105
wgs_S3420Nr25	wgs_S3420Nr30	-0.0161079
wgs_S3420Nr80	wgs_S3420Nr39	-0.0161084
wgs_S3420Nr59	wgs_S3420Nr61	-0.0161088
wgs_S3420Nr59	wgs_S3420Nr70	-0.0161303
wgs_S3420Nr52	wgs_S3420Nr62	-0.0161326
wgs_S3420Nr25	wgs_S3420Nr77	-0.0161344
wgs_S3420Nr22	wgs_S3420Nr90	-0.0161407
wgs_S3420Nr83	wgs_S3420Nr86	-0.0161424
wgs_S3420Nr80	wgs_S3420Nr42	-0.0161488
wgs_S3420Nr80	wgs_S3420Nr66	-0.0161537
wgs_S3420Nr62	wgs_S3420Nr78	-0.0161539
wgs_S3420Nr22	wgs_S3420Nr42	-0.0161771
wgs_S3420Nr64	wgs_S3420Nr33	-0.0161781
wgs_S3420Nr80	wgs_S3420Nr82	-0.0161924
wgs_S3420Nr77	wgs_S3420Nr51	-0.0161942
wgs_S3420Nr16	wgs_S3420Nr60	-0.0161944
wgs_S3420Nr62	wgs_S3420Nr33	-0.0161988
wgs_S3420Nr56	wgs_S3420Nr45	-0.0162045
wgs_S3420Nr32	wgs_S3420Nr66	-0.0162051
wgs_S3420Nr16	wgs_S3420Nr23	-0.01622
wgs_S3420Nr89	wgs_S3420Nr45	-0.0162248
wgs_S3420Nr32	wgs_S3420Nr61	-0.0162301
wgs_S3420Nr79	wgs_S3420Nr33	-0.0162309
wgs_S3420Nr70	wgs_S3420Nr79	-0.0162352
wgs_S3420Nr46	wgs_S3420Nr47	-0.0162353
wgs_S3420Nr37	wgs_S3420Nr27	-0.0162372
wgs_S3420Nr83	wgs_S3420Nr66	-0.0162392
wgs_S3420Nr82	wgs_S3420Nr89	-0.0162404
wgs_S3420Nr38	wgs_S3420Nr33	-0.0162454
wgs_S3420Nr70	wgs_S3420Nr63	-0.0162573
wgs_S3420Nr67	wgs_S3420Nr76	-0.0162629
wgs_S3420Nr59	wgs_S3420Nr24	-0.0162788
wgs_S3420Nr85	wgs_S3420Nr42	-0.0162791
wgs_S3420Nr73	wgs_S3420Nr42	-0.0163005
wgs_S3420Nr71	wgs_S3420Nr84	-0.0163029
wgs_S3420Nr59	wgs_S3420Nr67	-0.0163083
wgs_S3420Nr22	wgs_S3420Nr58	-0.016313
wgs_S3420Nr19	wgs_S3420Nr28	-0.0163134
wgs_S3420Nr71	wgs_S3420Nr85	-0.0163139
wgs_S3420Nr71	wgs_S3420Nr74	-0.016314
wgs_S3420Nr17	wgs_S3420Nr90	-0.0163148
wgs_S3420Nr47	wgs_S3420Nr63	-0.0163153
wgs_S3420Nr19	wgs_S3420Nr89	-0.016333
wgs_S3420Nr62	wgs_S3420Nr85	-0.0163352
wgs_S3420Nr17	wgs_S3420Nr58	-0.0163478
wgs_S3420Nr17	wgs_S3420Nr68	-0.0163575
wgs_S3420Nr25	wgs_S3420Nr87	-0.0163699
wgs_S3420Nr80	wgs_S3420Nr45	-0.0163752
wgs_S3420Nr46	wgs_S3420Nr33	-0.0163782
wgs_S3420Nr49	wgs_S3420Nr50	-0.0163804
wgs_S3420Nr46	wgs_S3420Nr39	-0.0163836
wgs_S3420Nr26	wgs_S3420Nr50	-0.0163879
wgs_S3420Nr83	wgs_S3420Nr39	-0.016388
wgs_S3420Nr32	wgs_S3420Nr30	-0.0163908
wgs_S3420Nr73	wgs_S3420Nr33	-0.0164013
wgs_S3420Nr71	wgs_S3420Nr57	-0.0164038
wgs_S3420Nr38	wgs_S3420Nr85	-0.0164085
wgs_S3420Nr23	wgs_S3420Nr83	-0.0164159
wgs_S3420Nr65	wgs_S3420Nr57	-0.01642
wgs_S3420Nr63	wgs_S3420Nr69	-0.0164263
wgs_S3420Nr22	wgs_S3420Nr67	-0.0164268
wgs_S3420Nr46	wgs_S3420Nr62	-0.0164285
wgs_S3420Nr24	wgs_S3420Nr69	-0.0164307
wgs_S3420Nr62	wgs_S3420Nr64	-0.0164415
wgs_S3420Nr31	wgs_S3420Nr60	-0.0164443
wgs_S3420Nr36	wgs_S3420Nr87	-0.0164504
wgs_S3420Nr85	wgs_S3420Nr66	-0.0164573
wgs_S3420Nr34	wgs_S3420Nr73	-0.0164638
wgs_S3420Nr70	wgs_S3420Nr80	-0.0164655
wgs_S3420Nr38	wgs_S3420Nr40	-0.0164683
wgs_S3420Nr21	wgs_S3420Nr54	-0.0164694
wgs_S3420Nr71	wgs_S3420Nr80	-0.0164706
wgs_S3420Nr56	wgs_S3420Nr21	-0.016493
wgs_S3420Nr16	wgs_S3420Nr22	-0.0164933
wgs_S3420Nr50	wgs_S3420Nr21	-0.0164944
wgs_S3420Nr74	wgs_S3420Nr18	-0.0165
wgs_S3420Nr49	wgs_S3420Nr61	-0.0165023
wgs_S3420Nr22	wgs_S3420Nr68	-0.0165023
wgs_S3420Nr67	wgs_S3420Nr36	-0.0165043
wgs_S3420Nr77	wgs_S3420Nr54	-0.0165099
wgs_S3420Nr42	wgs_S3420Nr90	-0.0165162
wgs_S3420Nr62	wgs_S3420Nr18	-0.0165249
wgs_S3420Nr67	wgs_S3420Nr42	-0.0165251
wgs_S3420Nr30	wgs_S3420Nr45	-0.0165253
wgs_S3420Nr26	wgs_S3420Nr38	-0.0165266
wgs_S3420Nr60	wgs_S3420Nr78	-0.0165387
wgs_S3420Nr25	wgs_S3420Nr57	-0.0165428
wgs_S3420Nr56	wgs_S3420Nr36	-0.0165518
wgs_S3420Nr65	wgs_S3420Nr90	-0.0165601
wgs_S3420Nr83	wgs_S3420Nr63	-0.0165781
wgs_S3420Nr17	wgs_S3420Nr67	-0.0165921
wgs_S3420Nr26	wgs_S3420Nr43	-0.0166025
wgs_S3420Nr85	wgs_S3420Nr24	-0.0166027
wgs_S3420Nr43	wgs_S3420Nr50	-0.016604
wgs_S3420Nr38	wgs_S3420Nr78	-0.0166043
wgs_S3420Nr70	wgs_S3420Nr21	-0.0166091
wgs_S3420Nr61	wgs_S3420Nr21	-0.0166104
wgs_S3420Nr67	wgs_S3420Nr84	-0.0166138
wgs_S3420Nr31	wgs_S3420Nr56	-0.016635
wgs_S3420Nr62	wgs_S3420Nr83	-0.0166438
wgs_S3420Nr71	wgs_S3420Nr42	-0.0166458
wgs_S3420Nr46	wgs_S3420Nr64	-0.0166474
wgs_S3420Nr70	wgs_S3420Nr74	-0.016651
wgs_S3420Nr51	wgs_S3420Nr57	-0.0166563
wgs_S3420Nr55	wgs_S3420Nr61	-0.0166598
wgs_S3420Nr30	wgs_S3420Nr84	-0.0166605
wgs_S3420Nr82	wgs_S3420Nr48	-0.0166619
wgs_S3420Nr26	wgs_S3420Nr60	-0.0166625
wgs_S3420Nr56	wgs_S3420Nr18	-0.0166626
wgs_S3420Nr22	wgs_S3420Nr71	-0.016667
wgs_S3420Nr29	wgs_S3420Nr82	-0.0166799
wgs_S3420Nr16	wgs_S3420Nr49	-0.0166813
wgs_S3420Nr61	wgs_S3420Nr60	-0.0166817
wgs_S3420Nr19	wgs_S3420Nr87	-0.0166826
wgs_S3420Nr38	wgs_S3420Nr48	-0.0166987
wgs_S3420Nr26	wgs_S3420Nr49	-0.0167089
wgs_S3420Nr49	wgs_S3420Nr67	-0.0167098
wgs_S3420Nr61	wgs_S3420Nr87	-0.0167157
wgs_S3420Nr23	wgs_S3420Nr61	-0.016735
wgs_S3420Nr83	wgs_S3420Nr48	-0.0167354
wgs_S3420Nr32	wgs_S3420Nr51	-0.0167369
wgs_S3420Nr44	wgs_S3420Nr72	-0.0167411
wgs_S3420Nr34	wgs_S3420Nr78	-0.0167418
wgs_S3420Nr65	wgs_S3420Nr78	-0.0167453
wgs_S3420Nr74	wgs_S3420Nr84	-0.0167554
wgs_S3420Nr22	wgs_S3420Nr72	-0.0167644
wgs_S3420Nr26	wgs_S3420Nr72	-0.0167688
wgs_S3420Nr70	wgs_S3420Nr54	-0.0167792
wgs_S3420Nr64	wgs_S3420Nr60	-0.0167794
wgs_S3420Nr41	wgs_S3420Nr72	-0.016781
wgs_S3420Nr71	wgs_S3420Nr36	-0.0167836
wgs_S3420Nr89	wgs_S3420Nr63	-0.0167851
wgs_S3420Nr77	wgs_S3420Nr30	-0.0167906
wgs_S3420Nr44	wgs_S3420Nr69	-0.0167909
wgs_S3420Nr41	wgs_S3420Nr78	-0.0168044
wgs_S3420Nr40	wgs_S3420Nr81	-0.016806
wgs_S3420Nr41	wgs_S3420Nr55	-0.0168115
wgs_S3420Nr59	wgs_S3420Nr80	-0.0168189
wgs_S3420Nr28	wgs_S3420Nr79	-0.0168387
wgs_S3420Nr58	wgs_S3420Nr74	-0.0168451
wgs_S3420Nr41	wgs_S3420Nr75	-0.0168488
wgs_S3420Nr56	wgs_S3420Nr72	-0.0168525
wgs_S3420Nr55	wgs_S3420Nr62	-0.0168544
wgs_S3420Nr46	wgs_S3420Nr68	-0.0168619
wgs_S3420Nr47	wgs_S3420Nr65	-0.0168662
wgs_S3420Nr62	wgs_S3420Nr42	-0.0168683
wgs_S3420Nr16	wgs_S3420Nr20	-0.0168734
wgs_S3420Nr68	wgs_S3420Nr30	-0.0168872
wgs_S3420Nr26	wgs_S3420Nr32	-0.0168891
wgs_S3420Nr56	wgs_S3420Nr48	-0.0168893
wgs_S3420Nr35	wgs_S3420Nr33	-0.0168896
wgs_S3420Nr80	wgs_S3420Nr88	-0.0168944
wgs_S3420Nr26	wgs_S3420Nr37	-0.0169094
wgs_S3420Nr19	wgs_S3420Nr70	-0.0169109
wgs_S3420Nr46	wgs_S3420Nr63	-0.0169142
wgs_S3420Nr37	wgs_S3420Nr78	-0.0169161
wgs_S3420Nr22	wgs_S3420Nr41	-0.0169331
wgs_S3420Nr58	wgs_S3420Nr78	-0.0169503
wgs_S3420Nr17	wgs_S3420Nr40	-0.0169545
wgs_S3420Nr86	wgs_S3420Nr69	-0.0169615
wgs_S3420Nr46	wgs_S3420Nr67	-0.0169632
wgs_S3420Nr25	wgs_S3420Nr42	-0.0169661
wgs_S3420Nr36	wgs_S3420Nr42	-0.0169715
wgs_S3420Nr22	wgs_S3420Nr32	-0.0169732
wgs_S3420Nr26	wgs_S3420Nr44	-0.016982
wgs_S3420Nr24	wgs_S3420Nr81	-0.0169877
wgs_S3420Nr44	wgs_S3420Nr48	-0.0170011
wgs_S3420Nr22	wgs_S3420Nr87	-0.0170072
wgs_S3420Nr21	wgs_S3420Nr81	-0.0170212
wgs_S3420Nr37	wgs_S3420Nr64	-0.0170256
wgs_S3420Nr17	wgs_S3420Nr59	-0.0170294
wgs_S3420Nr20	wgs_S3420Nr86	-0.0170361
wgs_S3420Nr28	wgs_S3420Nr73	-0.017045
wgs_S3420Nr58	wgs_S3420Nr69	-0.0170456
wgs_S3420Nr25	wgs_S3420Nr18	-0.0170483
wgs_S3420Nr35	wgs_S3420Nr69	-0.0170577
wgs_S3420Nr85	wgs_S3420Nr78	-0.017058
wgs_S3420Nr29	wgs_S3420Nr41	-0.017058
wgs_S3420Nr19	wgs_S3420Nr63	-0.0170597
wgs_S3420Nr31	wgs_S3420Nr49	-0.0170653
wgs_S3420Nr16	wgs_S3420Nr25	-0.0170684
wgs_S3420Nr67	wgs_S3420Nr18	-0.0170752
wgs_S3420Nr35	wgs_S3420Nr21	-0.0170891
wgs_S3420Nr28	wgs_S3420Nr75	-0.0171079
wgs_S3420Nr45	wgs_S3420Nr81	-0.0171109
wgs_S3420Nr16	wgs_S3420Nr53	-0.0171113
wgs_S3420Nr25	wgs_S3420Nr58	-0.0171135
wgs_S3420Nr61	wgs_S3420Nr80	-0.017121
wgs_S3420Nr61	wgs_S3420Nr81	-0.0171233
wgs_S3420Nr27	wgs_S3420Nr54	-0.0171281
wgs_S3420Nr33	wgs_S3420Nr69	-0.0171333
wgs_S3420Nr56	wgs_S3420Nr59	-0.0171343
wgs_S3420Nr29	wgs_S3420Nr77	-0.0171352
wgs_S3420Nr21	wgs_S3420Nr57	-0.0171402
wgs_S3420Nr23	wgs_S3420Nr39	-0.0171446
wgs_S3420Nr22	wgs_S3420Nr21	-0.0171518
wgs_S3420Nr83	wgs_S3420Nr36	-0.0171559
wgs_S3420Nr37	wgs_S3420Nr58	-0.0171686
wgs_S3420Nr44	wgs_S3420Nr90	-0.0171695
wgs_S3420Nr63	wgs_S3420Nr87	-0.0171702
wgs_S3420Nr34	wgs_S3420Nr64	-0.0171714
wgs_S3420Nr65	wgs_S3420Nr83	-0.0171849
wgs_S3420Nr46	wgs_S3420Nr42	-0.0171882
wgs_S3420Nr29	wgs_S3420Nr43	-0.0171915
wgs_S3420Nr64	wgs_S3420Nr57	-0.0172112
wgs_S3420Nr81	wgs_S3420Nr87	-0.0172113
wgs_S3420Nr62	wgs_S3420Nr21	-0.0172119
wgs_S3420Nr89	wgs_S3420Nr69	-0.0172176
wgs_S3420Nr35	wgs_S3420Nr79	-0.017231
wgs_S3420Nr20	wgs_S3420Nr78	-0.0172375
wgs_S3420Nr76	wgs_S3420Nr39	-0.0172379
wgs_S3420Nr53	wgs_S3420Nr64	-0.0172419
wgs_S3420Nr43	wgs_S3420Nr85	-0.0172452
wgs_S3420Nr64	wgs_S3420Nr42	-0.0172474
wgs_S3420Nr56	wgs_S3420Nr64	-0.017251
wgs_S3420Nr47	wgs_S3420Nr69	-0.0172571
wgs_S3420Nr20	wgs_S3420Nr33	-0.0172609
wgs_S3420Nr25	wgs_S3420Nr34	-0.017263
wgs_S3420Nr46	wgs_S3420Nr36	-0.0172654
wgs_S3420Nr18	wgs_S3420Nr81	-0.0172658
wgs_S3420Nr29	wgs_S3420Nr85	-0.017266
wgs_S3420Nr40	wgs_S3420Nr51	-0.0172832
wgs_S3420Nr41	wgs_S3420Nr64	-0.0172988
wgs_S3420Nr24	wgs_S3420Nr27	-0.0173084
wgs_S3420Nr21	wgs_S3420Nr48	-0.0173174
wgs_S3420Nr30	wgs_S3420Nr87	-0.0173216
wgs_S3420Nr64	wgs_S3420Nr73	-0.0173308
wgs_S3420Nr35	wgs_S3420Nr74	-0.0173427
wgs_S3420Nr23	wgs_S3420Nr30	-0.0173463
wgs_S3420Nr76	wgs_S3420Nr33	-0.0173664
wgs_S3420Nr83	wgs_S3420Nr88	-0.0173667
wgs_S3420Nr29	wgs_S3420Nr90	-0.01737
wgs_S3420Nr40	wgs_S3420Nr85	-0.0173713
wgs_S3420Nr77	wgs_S3420Nr82	-0.0173738
wgs_S3420Nr54	wgs_S3420Nr75	-0.0173753
wgs_S3420Nr28	wgs_S3420Nr39	-0.0173823
wgs_S3420Nr41	wgs_S3420Nr87	-0.0173827
wgs_S3420Nr66	wgs_S3420Nr84	-0.0173867
wgs_S3420Nr22	wgs_S3420Nr74	-0.0173978
wgs_S3420Nr46	wgs_S3420Nr82	-0.0174017
wgs_S3420Nr86	wgs_S3420Nr57	-0.0174018
wgs_S3420Nr46	wgs_S3420Nr18	-0.0174018
wgs_S3420Nr36	wgs_S3420Nr60	-0.0174022
wgs_S3420Nr61	wgs_S3420Nr39	-0.0174027
wgs_S3420Nr17	wgs_S3420Nr66	-0.0174112
wgs_S3420Nr57	wgs_S3420Nr84	-0.0174147
wgs_S3420Nr38	wgs_S3420Nr68	-0.0174164
wgs_S3420Nr70	wgs_S3420Nr76	-0.0174209
wgs_S3420Nr40	wgs_S3420Nr18	-0.0174211
wgs_S3420Nr58	wgs_S3420Nr57	-0.0174343
wgs_S3420Nr58	wgs_S3420Nr77	-0.0174445
wgs_S3420Nr17	wgs_S3420Nr44	-0.0174479
wgs_S3420Nr25	wgs_S3420Nr38	-0.0174482
wgs_S3420Nr61	wgs_S3420Nr75	-0.0174483
wgs_S3420Nr74	wgs_S3420Nr36	-0.0174511
wgs_S3420Nr55	wgs_S3420Nr70	-0.0174623
wgs_S3420Nr52	wgs_S3420Nr76	-0.0174661
wgs_S3420Nr32	wgs_S3420Nr56	-0.0174674
wgs_S3420Nr86	wgs_S3420Nr39	-0.0174682
wgs_S3420Nr41	wgs_S3420Nr45	-0.017472
wgs_S3420Nr31	wgs_S3420Nr89	-0.017475
wgs_S3420Nr53	wgs_S3420Nr39	-0.0174786
wgs_S3420Nr34	wgs_S3420Nr66	-0.0174791
wgs_S3420Nr82	wgs_S3420Nr51	-0.0174817
wgs_S3420Nr80	wgs_S3420Nr18	-0.01749
wgs_S3420Nr34	wgs_S3420Nr43	-0.0174933
wgs_S3420Nr21	wgs_S3420Nr51	-0.0175326
wgs_S3420Nr68	wgs_S3420Nr33	-0.0175402
wgs_S3420Nr70	wgs_S3420Nr60	-0.0175426
wgs_S3420Nr54	wgs_S3420Nr81	-0.0175521
wgs_S3420Nr40	wgs_S3420Nr60	-0.0175522
wgs_S3420Nr74	wgs_S3420Nr89	-0.0175635
wgs_S3420Nr18	wgs_S3420Nr84	-0.0175692
wgs_S3420Nr23	wgs_S3420Nr71	-0.0175697
wgs_S3420Nr16	wgs_S3420Nr72	-0.0175706
wgs_S3420Nr75	wgs_S3420Nr90	-0.0175794
wgs_S3420Nr76	wgs_S3420Nr80	-0.0175865
wgs_S3420Nr31	wgs_S3420Nr84	-0.0175871
wgs_S3420Nr37	wgs_S3420Nr45	-0.0175888
wgs_S3420Nr31	wgs_S3420Nr58	-0.0175891
wgs_S3420Nr72	wgs_S3420Nr78	-0.0175898
wgs_S3420Nr38	wgs_S3420Nr30	-0.0175955
wgs_S3420Nr43	wgs_S3420Nr46	-0.0176039
wgs_S3420Nr56	wgs_S3420Nr82	-0.0176077
wgs_S3420Nr37	wgs_S3420Nr79	-0.017609
wgs_S3420Nr34	wgs_S3420Nr82	-0.0176137
wgs_S3420Nr24	wgs_S3420Nr66	-0.0176148
wgs_S3420Nr65	wgs_S3420Nr27	-0.0176161
wgs_S3420Nr57	wgs_S3420Nr78	-0.0176168
wgs_S3420Nr38	wgs_S3420Nr42	-0.0176398
wgs_S3420Nr80	wgs_S3420Nr69	-0.017641
wgs_S3420Nr62	wgs_S3420Nr90	-0.0176429
wgs_S3420Nr35	wgs_S3420Nr40	-0.0176453
wgs_S3420Nr28	wgs_S3420Nr48	-0.0176499
wgs_S3420Nr40	wgs_S3420Nr87	-0.0176513
wgs_S3420Nr33	wgs_S3420Nr54	-0.0176541
wgs_S3420Nr20	wgs_S3420Nr85	-0.0176624
wgs_S3420Nr34	wgs_S3420Nr37	-0.0176627
wgs_S3420Nr31	wgs_S3420Nr55	-0.0176663
wgs_S3420Nr55	wgs_S3420Nr33	-0.0176836
wgs_S3420Nr81	wgs_S3420Nr84	-0.0176868
wgs_S3420Nr45	wgs_S3420Nr54	-0.0176993
wgs_S3420Nr89	wgs_S3420Nr57	-0.0176999
wgs_S3420Nr27	wgs_S3420Nr57	-0.0177016
wgs_S3420Nr23	wgs_S3420Nr31	-0.0177131
wgs_S3420Nr24	wgs_S3420Nr39	-0.0177168
wgs_S3420Nr26	wgs_S3420Nr45	-0.0177293
wgs_S3420Nr79	wgs_S3420Nr87	-0.0177325
wgs_S3420Nr46	wgs_S3420Nr83	-0.0177351
wgs_S3420Nr34	wgs_S3420Nr62	-0.0177405
wgs_S3420Nr68	wgs_S3420Nr81	-0.0177424
wgs_S3420Nr68	wgs_S3420Nr89	-0.0177461
wgs_S3420Nr20	wgs_S3420Nr59	-0.0177469
wgs_S3420Nr77	wgs_S3420Nr90	-0.0177474
wgs_S3420Nr42	wgs_S3420Nr87	-0.0177538
wgs_S3420Nr53	wgs_S3420Nr66	-0.0177566
wgs_S3420Nr53	wgs_S3420Nr86	-0.0177635
wgs_S3420Nr54	wgs_S3420Nr78	-0.0177687
wgs_S3420Nr35	wgs_S3420Nr64	-0.0177715
wgs_S3420Nr78	wgs_S3420Nr90	-0.0177731
wgs_S3420Nr28	wgs_S3420Nr54	-0.0177745
wgs_S3420Nr28	wgs_S3420Nr58	-0.0177778
wgs_S3420Nr77	wgs_S3420Nr83	-0.0177802
wgs_S3420Nr89	wgs_S3420Nr24	-0.0177827
wgs_S3420Nr43	wgs_S3420Nr58	-0.0177839
wgs_S3420Nr25	wgs_S3420Nr59	-0.017791
wgs_S3420Nr25	wgs_S3420Nr53	-0.0177935
wgs_S3420Nr73	wgs_S3420Nr74	-0.017797
wgs_S3420Nr46	wgs_S3420Nr53	-0.0178008
wgs_S3420Nr21	wgs_S3420Nr78	-0.0178018
wgs_S3420Nr85	wgs_S3420Nr86	-0.0178084
wgs_S3420Nr28	wgs_S3420Nr42	-0.0178102
wgs_S3420Nr20	wgs_S3420Nr63	-0.0178137
wgs_S3420Nr34	wgs_S3420Nr39	-0.0178166
wgs_S3420Nr26	wgs_S3420Nr76	-0.0178167
wgs_S3420Nr71	wgs_S3420Nr69	-0.0178237
wgs_S3420Nr65	wgs_S3420Nr30	-0.0178351
wgs_S3420Nr29	wgs_S3420Nr18	-0.0178369
wgs_S3420Nr53	wgs_S3420Nr65	-0.0178477
wgs_S3420Nr86	wgs_S3420Nr45	-0.0178494
wgs_S3420Nr35	wgs_S3420Nr70	-0.01785
wgs_S3420Nr38	wgs_S3420Nr77	-0.017857
wgs_S3420Nr56	wgs_S3420Nr88	-0.0178751
wgs_S3420Nr38	wgs_S3420Nr36	-0.017885
wgs_S3420Nr22	wgs_S3420Nr43	-0.017903
wgs_S3420Nr55	wgs_S3420Nr72	-0.0179058
wgs_S3420Nr29	wgs_S3420Nr63	-0.0179099
wgs_S3420Nr80	wgs_S3420Nr48	-0.01791
wgs_S3420Nr30	wgs_S3420Nr42	-0.0179157
wgs_S3420Nr31	wgs_S3420Nr66	-0.017919
wgs_S3420Nr16	wgs_S3420Nr37	-0.0179196
wgs_S3420Nr40	wgs_S3420Nr59	-0.0179221
wgs_S3420Nr65	wgs_S3420Nr76	-0.0179241
wgs_S3420Nr88	wgs_S3420Nr42	-0.0179321
wgs_S3420Nr38	wgs_S3420Nr63	-0.0179359
wgs_S3420Nr19	wgs_S3420Nr88	-0.01795
wgs_S3420Nr56	wgs_S3420Nr81	-0.017951
wgs_S3420Nr65	wgs_S3420Nr70	-0.017957
wgs_S3420Nr65	wgs_S3420Nr77	-0.0179593
wgs_S3420Nr40	wgs_S3420Nr75	-0.0179643
wgs_S3420Nr17	wgs_S3420Nr41	-0.0179735
wgs_S3420Nr61	wgs_S3420Nr27	-0.0179744
wgs_S3420Nr25	wgs_S3420Nr56	-0.0179868
wgs_S3420Nr28	wgs_S3420Nr40	-0.0179869
wgs_S3420Nr20	wgs_S3420Nr66	-0.0179909
wgs_S3420Nr54	wgs_S3420Nr66	-0.0179911
[truncated: 852 more rows]

## Sheet: Table S6
Table S6. Detected outliers in our study.
ID	PCA outlier	Relatedness
wgs_S3420Nr21	YES	with wgs_S3420Nr27
wgs_S3420Nr27	YES
wgs_S3420Nr20	YES	with wgs_S3420Nr25, wgs_S3420Nr26
wgs_S3420Nr25	YES
wgs_S3420Nr26	YES
